# Supplementary material for: 2-(4-Chloro­phen­yl)-N-(3,4-di­fluoro­phen­yl)acetamide
Source: Acta Crystallogr Sect E Struct Rep Online. 2013 May 31;69(Pt 6):o996–7. doi: 10.1107/S1600536813014165 (PMC3685127; doi:10.1107/S1600536813014165)
Supplement: Supplementary file 1 [file e-69-0o996-sup1.cif]

##############################################################################
#                                                                            #
# This CIF contains the data in a paper accepted for publication in          #
# Acta Crystallographica Section E. It conforms to the requirements of       #
# Notes for Authors for Acta Crystallographica Section E, and has been       #
# peer reviewed under the auspices of the IUCr Commission on Journals.       #
#                                                                            #
# Full details of the Crystallographic Information File format               #
# are given in the paper "The Crystallographic Information File (CIF):       #
# a New Standard Archive File for Crystallography" by S. R. Hall, F. H.      #
# Allen and I. D. Brown [Acta Cryst. (1991), A47, 655-685].                  #
#                                                                            #
# The current version of the core CIF dictionary is obtainable from          #
# ftp://ftp.iucr.org/pub/cif_core.dic.                                       #
#                                                                            #
# Software is freely available for graphical display of the structure(s)     #
# in this CIF. For information consult the CIF software page                 #
# http://www.iucr.org/resources/cif/software.                                #
#                                                                            #
# This file may be used for bona fide research purposes within the           #
# scientific community so long as proper attribution is given to the journal # 
# article from which it was obtained.                                        #
#                                                                            #
##############################################################################
data_global
_audit_creation_method
;
  Olex2 1.2
  (compiled Mar 21 2013 11:17:50, GUI svn.r4446)
;
_journal_date_recd_electronic     2013-05-19
_journal_date_accepted     2013-05-21
_journal_name_full     'Acta Crystallographica, Section E'
_journal_year     2013
_journal_volume     69
_journal_issue      6
_journal_page_first     o996
_journal_page_last     o997
_journal_paper_category     QO
_journal_paper_doi     10.1107/S1600536813014165
_journal_coeditor_code     SJ5323
_publ_contact_author_name     'Jasinski, Jerry P.'
_publ_contact_author_address
;
Department of Chemistry
Keene State College
229 Main Street
Keene, New Hampshire 03435, USA
;
_publ_contact_author_email     jjasinski@keene.edu
_publ_contact_author_fax     ?
_publ_contact_author_phone     '603 358-2563'
_publ_section_title
;
2-(4-Chlorophenyl)-<i>N</i>-(3,4-difluorophenyl)acetamide
;
loop_
    _publ_author_name
    _publ_author_address
    'Praveen, A. S.'
;
Department of Studies in Chemistry
University of Mysore
Manasagangotri, Mysore 570 006, India
;
    'Yathirajan, H. S.'
;
Department of Studies in Chemistry
University of Mysore
Manasagangotri, Mysore 570 006, India
;
    'Jasinski, Jerry P.'
;
Department of Chemistry
Keene State College
229 Main Street
Keene, NH 03435-2001, USA
;
    'Keeley, Amanda C.'
;
Department of Chemistry
Keene State College
229 Main Street
Keene, NH 03435-2001, USA
;
    'Narayana, B.'
;
Department of Studies in Chemistry
Mangalore University
Mangalagangotri 574 199, India
;
    'Sarojini, B. K.'
;
Department of Chemistry
P.A. College of Engineering,
Nadupadavu, Mangalore 574 153, India
;
data_I
_chemical_name_systematic
;
2-(4-Chlorophenyl)-<i>N</i>-(3,4-difluorophenyl)acetamide
;
_chemical_name_common     ?
_chemical_formula_moiety     'C14 H10 Cl F2 N O'
_chemical_formula_sum     'C14 H10 Cl F2 N O'
_chemical_formula_iupac     'C14 H10 Cl F2 N O'
_chemical_formula_weight     281.68
_chemical_melting_point     ?
_shelx_space_group_comment
;
The symmetry employed for this shelxl refinement is uniquely defined
by the following loop, which should always be used as a source of
symmetry information in preference to the above space-group names.
They are only intended as comments.
;
_space_group_crystal_system     orthorhombic
_space_group_name_H-M_alt     'P 21 21 21'
_space_group_name_Hall     'P 2ac 2ab'
loop_
    _space_group_symop_operation_xyz
    'x, y, z'
    '-x+1/2, -y, z+1/2'
    'x+1/2, -y+1/2, -z'
    '-x, y+1/2, -z+1/2'
_cell_length_a     4.8935(5)
_cell_length_b     5.8995(6)
_cell_length_c     42.572(4)
_cell_angle_alpha     90
_cell_angle_beta     90
_cell_angle_gamma     90
_cell_volume     1229.0(2)
_cell_formula_units_Z     4
_cell_measurement_reflns_used     2751
_cell_measurement_theta_min     4.1504
_cell_measurement_theta_max     71.7762
_cell_measurement_temperature     173(2)
_exptl_crystal_description     block
_exptl_crystal_colour     colourless
_exptl_crystal_size_max     0.36
_exptl_crystal_size_mid     0.18
_exptl_crystal_size_min     0.08
_exptl_crystal_density_diffrn     1.523
_exptl_crystal_density_meas     ?
_exptl_crystal_density_method     ?
_exptl_crystal_F_000     576
_exptl_absorpt_coefficient_mu     2.923
_exptl_absorpt_correction_type     multi-scan
_exptl_absorpt_process_details
;
(CrysAlis PRO and CrysAlis RED; Agilent, 2012)
;
_shelx_estimated_absorpt_T_min     ?
_shelx_estimated_absorpt_T_max     ?
_exptl_absorpt_correction_T_min     0.60799
_exptl_absorpt_correction_T_max     1.00000
_exptl_special_details
;
;
_diffrn_ambient_temperature     173(2)
_diffrn_radiation_type     'Cu K\a'
_diffrn_radiation_wavelength     1.5418
_diffrn_radiation_monochromator     graphite
_diffrn_measurement_device_type     'Agilent Xcalibur (Eos, Gemini)'
_diffrn_measurement_method     '\w scans'
_diffrn_detector_area_resol_mean     16.1500
_diffrn_reflns_number     7056
_diffrn_reflns_av_R_equivalents     0.0361
_diffrn_reflns_theta_min     4.154
_diffrn_reflns_theta_max     71.923
_diffrn_reflns_theta_full     67.684
_diffrn_measured_fraction_theta_max     0.986
_diffrn_measured_fraction_theta_full     0.999
_diffrn_reflns_limit_h_min     -5
_diffrn_reflns_limit_h_max     5
_diffrn_reflns_limit_k_min     -5
_diffrn_reflns_limit_k_max     7
_diffrn_reflns_limit_l_min     -51
_diffrn_reflns_limit_l_max     52
loop_
    _refln_index_h
    _refln_index_k
    _refln_index_l
    _refln_F_squared_meas
    0 0 4 0.73
    0 0 5 0.02
    0 0 6 0.87
    0 0 7 0.13
    0 0 8 172.92
    0 0 9 0.79
    0 0 10 2.32
    0 0 11 0.12
    0 0 12 267.42
    0 0 -13 -0.02
    0 0 -14 71.96
    0 0 -15 0.05
    0 0 -16 70.31
    0 0 -17 0.07
    0 0 -17 0.01
    0 0 -18 600.9
    0 0 -18 541.58
    0 0 -19 0.08
    0 0 -19 0.15
    0 0 -20 70.99
    0 0 -20 89.72
    0 0 -21 0.2
    0 0 -21 0.13
    0 0 -22 2.53
    0 0 -22 2.85
    0 0 -23 0.21
    0 0 -23 0.02
    0 0 -24 20.16
    0 0 -24 19.93
    0 0 -25 0.03
    0 0 -25 -0.03
    0 0 -26 9.09
    0 0 -26 10.73
    0 0 -27 0.02
    0 0 -27 -0.05
    0 0 -28 49.38
    0 0 -28 42.39
    0 0 -29 0.04
    0 0 -29 0.02
    0 0 -30 27.01
    0 0 -30 23.13
    0 0 -31 0.28
    0 0 -31 0.05
    0 0 -32 2.08
    0 0 -32 2.15
    0 0 -33 0.08
    0 0 -33 -0.07
    0 0 -34 0.3
    0 0 -34 0.08
    0 0 -35 0.04
    0 0 -35 0.1
    0 0 -36 42.58
    0 0 -36 40.41
    0 0 -36 38.12
    0 0 -37 0.18
    0 0 -37 0.24
    0 0 -37 -0.02
    0 0 -37 0.05
    0 0 -38 33.38
    0 0 -38 32.24
    0 0 -38 31.03
    0 0 -38 33.11
    0 0 -39 0.25
    0 0 -39 0.12
    0 0 -40 16.48
    0 0 -40 14.23
    0 0 -41 0.55
    0 0 -41 0.2
    0 0 -42 99.36
    0 0 -42 113.85
    0 0 -43 0.16
    0 0 -43 0.29
    0 0 -44 30.99
    0 0 -44 24.68
    0 0 -45 0.13
    0 0 -46 1.2
    0 0 -47 0.03
    0 0 48 0.55
    0 0 49 0.07
    0 0 50 12.23
    0 0 51 0.04
    0 0 52 1.42
    0 -1 0 0.28
    0 -1 1 3.99
    0 1 -1 3.77
    0 -1 2 3.48
    0 1 -2 3.64
    0 -1 -3 3.2
    0 1 -3 2.89
    0 1 4 9.34
    0 1 -4 8.27
    0 1 -5 36.76
    0 1 -5 34.51
    0 1 -6 989.74
    0 1 6 1000
    0 1 -7 596.78
    0 1 7 605.69
    0 1 8 0.86
    0 1 -8 0.82
    0 1 9 52.01
    0 1 -9 60.53
    0 1 10 33.92
    0 1 -10 31.55
    0 1 -11 3.59
    0 1 11 3.24
    0 -1 -11 2.92
    0 -1 -12 60.99
    0 1 -12 62.95
    0 1 13 0.41
    0 1 -13 0.43
    0 1 -14 346.68
    0 1 -15 2.29
    0 1 -15 2.47
    0 1 -16 6.69
    0 1 -16 7.88
    0 1 -17 25.93
    0 1 -17 30.65
    0 1 -18 52.38
    0 -1 -18 48.51
    0 1 -18 52.28
    0 -1 -19 53.14
    0 1 -19 54.52
    0 -1 -19 51.55
    0 -1 -20 42.16
    0 1 -20 45.11
    0 1 -21 284.79
    0 1 -21 287.2
    0 -1 -21 288.26
    0 -1 -22 66.09
    0 1 -22 65.6
    0 1 -23 1.89
    0 -1 -23 1.97
    0 1 -23 2.26
    0 -1 -23 1.84
    0 -1 -24 29.56
    0 1 -24 32.21
    0 -1 -24 30.78
    0 -1 -25 136.06
    0 1 -25 139.71
    0 1 -25 133.16
    0 -1 -26 15.88
    0 1 -26 14.52
    0 1 -26 17.05
    0 1 -27 5.74
    0 -1 -27 7.38
    0 -1 -27 6.36
    0 1 -27 5.25
    0 -1 -28 1.96
    0 1 -28 1.67
    0 -1 -28 1.75
    0 1 -28 1.25
    0 1 -29 1.09
    0 1 -29 0.88
    0 -1 -29 1.03
    0 -1 -29 1.3
    0 1 -30 2.24
    0 -1 -30 2.39
    0 -1 -30 2.21
    0 1 -30 2.32
    0 1 -31 7.16
    0 1 -31 6.57
    0 -1 -31 7.06
    0 1 -32 25.75
    0 -1 -32 26.27
    0 1 -33 3.86
    0 1 -33 3.34
    0 -1 -33 3.99
    0 -1 -34 6.89
    0 1 -34 8.32
    0 1 -34 7.38
    0 -1 -35 12.4
    0 -1 -35 12.78
    0 1 -35 13.85
    0 1 -35 14.51
    0 1 -36 5.46
    0 1 -36 5.4
    0 -1 -36 4.77
    0 1 -36 5.8
    0 -1 -36 4.53
    0 1 -37 17.95
    0 1 -37 18.12
    0 -1 -37 17.84
    0 -1 -37 18.56
    0 1 -37 18.1
    0 1 -38 8.35
    0 1 -38 8.91
    0 -1 -38 8.9
    0 -1 -39 4.98
    0 1 -39 4.88
    0 1 -40 8.62
    0 -1 -40 9.32
    0 1 -41 8.69
    0 -1 -41 8.81
    0 -1 -42 0.18
    0 1 -42 0.25
    0 -1 -43 29.97
    0 1 -43 32.95
    0 1 -44 8.61
    0 -1 -44 8.31
    0 1 -45 0.09
    0 -1 -45 0.07
    0 1 -46 6.98
    0 1 46 7.39
    0 -1 -46 6.98
    0 1 -47 5.04
    0 1 47 5.02
    0 -1 -47 5.05
    0 1 -48 21.67
    0 1 48 20.39
    0 -1 48 20.32
    0 -1 -48 20.74
    0 -1 49 0.43
    0 1 -49 0.4
    0 1 49 0.41
    0 -1 -49 0.53
    0 1 50 0.22
    0 -1 50 0.26
    0 1 -50 0.17
    0 -1 -50 0.27
    0 -1 -51 16.12
    0 -1 51 17.03
    0 2 0 35.48
    0 2 0 35.91
    0 -2 0 34.01
    0 -2 1 0.54
    0 2 1 0.73
    0 2 1 0.59
    0 -2 -1 0.52
    0 2 -1 0.52
    0 2 -1 0.59
    0 2 2 19.58
    0 2 -2 20.1
    0 2 2 20.02
    0 -2 -2 21.53
    0 2 3 64.81
    0 -2 -3 66.73
    0 2 3 64.15
    0 2 4 405.55
    0 2 4 404.79
    0 -2 -4 409.29
    0 2 -4 411.33
    0 2 5 306.67
    0 2 -5 305.98
    0 2 5 312.79
    0 2 6 9.07
    0 2 -6 10.03
    0 2 6 8.84
    0 -2 -6 9.36
    0 2 7 149.96
    0 2 -7 153.52
    0 2 7 147.49
    0 2 8 76.93
    0 2 8 73.94
    0 2 -8 70.59
    0 2 8 74.05
    0 -2 -8 73.6
    0 -2 -9 3.29
    0 2 9 3.56
    0 2 -9 3.84
    0 2 9 3.13
    0 2 9 3.39
    0 2 10 1.26
    0 -2 -10 1.18
    0 2 10 1.3
    0 2 -10 1.42
    0 2 10 1.2
    0 -2 -10 1.21
    0 2 10 1.34
    0 2 11 37.07
    0 2 11 34.69
    0 2 -11 35.43
    0 -2 -11 37.37
    0 2 11 39.32
    0 -2 -12 41.6
    0 2 12 38.28
    0 2 12 40.13
    0 2 -12 40.31
    0 2 -12 38.99
    0 2 -13 143.64
    0 -2 -13 148.47
    0 -2 -14 93.42
    0 2 -14 96.38
    0 2 -15 29.73
    0 -2 -15 29.51
    0 -2 -16 1
    0 2 -16 0.78
    0 2 -17 19.85
    0 -2 -17 19.1
    0 -2 -18 96.24
    0 2 -18 93.52
    0 2 -19 42.73
    0 -2 -19 41.82
    0 2 -20 5.74
    0 -2 -20 4.01
    0 2 -21 3.68
    0 -2 -21 3.06
    0 2 -22 45.44
    0 -2 -22 42
    0 2 -23 32.07
    0 -2 -23 28.27
    0 -2 -24 55.64
    0 2 -24 64.83
    0 2 -25 21.52
    0 -2 -25 21.64
    0 2 -26 45.62
    0 -2 -26 59.26
    0 -2 -27 19.85
    0 2 -27 20.39
    0 2 -28 0.03
    0 -2 -28 0.21
    0 2 -29 45.12
    0 -2 -29 49.51
    0 -2 -30 11.48
    0 2 -30 11.61
    0 2 -31 7.36
    0 -2 -31 6.31
    0 -2 -32 4.42
    0 2 -32 4.12
    0 -2 -33 28.31
    0 2 33 26.79
    0 -2 -34 10.42
    0 2 34 10.28
    0 2 -34 9.98
    0 2 -34 11.88
    0 -2 -34 10.9
    0 2 -35 16.12
    0 -2 -35 17.44
    0 2 -35 15.54
    0 -2 -35 16.83
    0 2 35 15.9
    0 2 36 27.67
    0 2 -36 26.19
    0 -2 -36 27.94
    0 2 -36 26.37
    0 -2 -37 13.45
    0 2 -37 12.97
    0 2 -37 13.56
    0 2 -38 5.47
    0 -2 -38 5.17
    0 2 -38 4.54
    0 2 -39 0.32
    0 -2 -39 0.35
    0 2 -40 5.64
    0 -2 -40 5.07
    0 2 40 4.96
    0 2 -41 11.88
    0 -2 -41 11.01
    0 2 41 11.04
    0 2 -42 0.19
    0 2 42 0.12
    0 -2 -42 0.18
    0 2 43 19.86
    0 -2 -43 18.34
    0 2 -43 19
    0 2 44 6.35
    0 -2 -44 5.81
    0 2 -44 5.9
    0 2 -45 20.79
    0 -2 45 19.67
    0 2 45 22.91
    0 -2 -45 21.22
    0 2 46 3.58
    0 -2 -46 3.5
    0 2 -46 3.91
    0 -2 46 3.92
    0 2 -47 7.18
    0 2 47 6.78
    0 -2 47 7.11
    0 -2 -47 7.83
    0 2 -48 0.23
    0 -2 48 0.08
    0 2 48 0.03
    0 -2 -48 0.14
    0 -2 49 3.29
    0 -2 -49 3.24
    0 2 -49 3.73
    0 2 49 3.09
    0 -2 -50 2.89
    0 2 -50 2.88
    0 3 0 0.13
    0 3 0 0.02
    0 3 -1 81.02
    0 3 -1 76.25
    0 3 1 75.36
    0 3 1 80.24
    0 3 2 3.06
    0 3 -2 3.12
    0 3 -2 2.74
    0 3 2 3.61
    0 3 3 2.66
    0 3 -3 2.42
    0 3 3 2.56
    0 3 -3 2.45
    0 3 4 8.37
    0 3 4 8.89
    0 3 -4 8.54
    0 3 -4 8.95
    0 3 5 0.21
    0 3 5 0.1
    0 3 -5 0.12
    0 3 -5 0.07
    0 3 -6 1.61
    0 3 6 1.85
    0 3 -6 1.65
    0 3 -7 4.05
    0 3 -7 3.59
    0 3 7 3.74
    0 3 7 3.46
    0 3 -8 67.92
    0 3 -8 69.72
    0 3 8 69.83
    0 3 9 4.96
    0 3 9 4.96
    0 3 -9 4.51
    0 3 -9 4.96
    0 3 10 230.35
    0 3 10 221.54
    0 -3 -10 219.8
    0 3 -10 230.85
    0 3 -10 240.67
    0 -3 -11 117.93
    0 3 11 124.34
    0 3 -11 125.82
    0 3 -11 118.63
    0 3 12 51.37
    0 -3 -12 45.91
    0 3 -12 48.09
    0 3 -12 47.84
    0 -3 -13 22.48
    0 3 -13 23.24
    0 3 -13 23
    0 3 13 22.48
    0 -3 -14 25.04
    0 3 -14 26.1
    0 3 -14 26.43
    0 3 -15 9.24
    0 3 -15 9.49
    0 -3 -15 10.11
    0 -3 -16 23.86
    0 3 -16 26.22
    0 3 -16 24.18
    0 -3 -17 0.29
    0 3 -17 0.52
    0 3 -17 0.41
    0 3 -18 58.75
    0 -3 -18 55.35
    0 3 -18 58.33
    0 -3 -19 97.98
    0 3 -19 99.84
    0 3 -19 105.12
    0 3 -20 1.28
    0 -3 -20 1.64
    0 3 -20 1.5
    0 3 -21 18.12
    0 -3 -21 17.53
    0 3 -21 18.63
    0 3 -22 123.26
    0 3 -22 113.53
    0 -3 -23 5.97
    0 3 -23 6.89
    0 3 -23 6.3
    0 3 -24 64.71
    0 3 -24 65.21
    0 -3 -24 63.97
    0 3 -25 22.03
    0 3 -25 21.7
    0 -3 -25 22.02
    0 -3 -26 21.66
    0 3 -26 21.24
    0 3 -26 22.57
    0 -3 -27 0.02
    0 3 -27 0.27
    0 3 -27 -0.01
    0 -3 -28 46.82
    0 3 -28 47.09
    0 3 -29 18.17
    0 -3 -29 17.75
    0 3 29 17.91
    0 3 -29 17.11
    0 3 -30 28.59
    0 -3 -30 29.28
    0 3 -30 29.41
    0 3 30 28.09
    0 3 -31 16.45
    0 3 31 15.58
    0 3 -31 16.49
    0 -3 -31 17.98
    0 3 -32 9.11
    0 3 32 8.25
    0 3 33 0.67
    0 3 -33 0.38
    0 -3 -33 0.64
    0 3 -33 0.65
    0 3 34 10.54
    0 -3 -34 10.41
    0 3 -34 11.06
    0 3 34 11.42
    0 3 -34 10.89
    0 -3 -35 1.06
    0 3 -35 0.98
    0 3 35 0.82
    0 3 35 1.08
    0 3 36 4.69
    0 3 36 3.6
    0 3 -36 3.97
    0 -3 -36 4.22
    0 3 37 1.15
    0 3 37 1.63
    0 -3 -37 1.12
    0 3 -37 1.47
    0 3 -38 3.04
    0 3 38 2.87
    0 -3 -38 3.1
    0 3 -39 20.24
    0 -3 -39 19.11
    0 3 39 18.1
    0 -3 -40 10.95
    0 3 40 9.9
    0 3 -40 12.26
    0 -3 -41 0.05
    0 3 41 -0.04
    0 3 -41 0.13
    0 3 -42 6.41
    0 -3 -42 5.71
    0 3 42 6.38
    0 3 -43 4.85
    0 -3 -43 4.07
    0 3 43 4.67
    0 3 -44 0.19
    0 -3 -44 0.09
    0 3 44 0.13
    0 3 44 0.1
    0 3 -45 0.65
    0 -3 -45 0.66
    0 3 45 0.62
    0 3 45 0.61
    0 3 46 0.25
    0 3 46 0.32
    0 -3 -46 0.12
    0 3 -46 0.28
    0 -3 -47 0
    0 3 47 0.05
    0 3 47 -0.01
    0 3 -47 0.09
    0 4 0 3.31
    0 4 -1 31.24
    0 4 1 31.68
    0 4 2 15.3
    0 4 -2 16.34
    0 4 3 9.67
    0 4 -3 9.24
    0 4 -4 18.41
    0 4 4 19.34
    0 4 -5 0.06
    0 4 5 0.16
    0 4 6 9.73
    0 4 -6 9.34
    0 4 7 15.53
    0 4 -7 15.64
    0 4 8 1.4
    0 4 -8 1.6
    0 4 9 6
    0 4 -9 5.77
    0 4 -10 9.82
    0 4 10 9.89
    0 4 11 60.75
    0 4 -11 58.53
    0 4 12 13.58
    0 4 -12 13.08
    0 4 -13 2.12
    0 4 -14 5.46
    0 -4 -14 5.59
    0 4 -15 0.71
    0 -4 -15 0.76
    0 4 -16 38.6
    0 -4 -16 36.55
    0 4 -17 2.03
    0 -4 -17 1.65
    0 4 -18 16.66
    0 -4 -18 17.23
    0 -4 -19 0.52
    0 4 -19 0.81
    0 -4 -20 0.55
    0 4 -20 0.47
    0 -4 -21 0.57
    0 4 -21 0.74
    0 4 22 21.3
    0 4 22 22.57
    0 4 -22 22.75
    0 4 -22 22.62
    0 -4 -22 22.33
    0 4 22 19.82
    0 4 -22 22.64
    0 4 -22 21.76
    0 4 23 0.29
    0 4 -23 0.32
    0 4 -23 0.36
    0 4 23 0.71
    0 4 -23 0.71
    0 -4 -23 0.45
    0 4 23 0.3
    0 4 24 69.83
    0 4 -24 67.15
    0 4 -24 69.75
    0 4 -24 70.85
    0 4 24 66.98
    0 -4 -24 69.47
    0 4 24 70.32
    0 4 25 0.62
    0 4 25 0.7
    0 -4 -25 0.68
    0 4 -25 0.65
    0 4 -25 0.87
    0 4 25 0.59
    0 4 -25 0.53
    0 4 -26 17.76
    0 4 -26 16.38
    0 4 26 19.26
    0 4 26 18.06
    0 4 26 18.23
    0 4 27 0.3
    0 4 -27 0.05
    0 4 -27 -0.06
    0 4 27 0.4
    0 4 27 0.21
    0 4 28 15.32
    0 4 -28 14.83
    0 4 -28 14.73
    0 4 28 13.6
    0 4 28 14.19
    0 4 29 44
    0 4 29 49.64
    0 4 -29 46.91
    0 4 -29 49.32
    0 4 29 44.42
    0 4 30 1.31
    0 4 -30 1.2
    0 4 -30 0.92
    0 4 30 1.06
    0 4 30 1.16
    0 4 -31 17.41
    0 4 -31 16.76
    0 4 31 17.11
    0 4 31 17.74
    0 4 31 18.18
    0 4 -32 6.83
    0 4 32 6.94
    0 4 -32 8.54
    0 4 32 7.93
    0 -4 -32 8.19
    0 4 32 7.4
    0 4 -33 2.67
    0 -4 -33 2.89
    0 4 33 2.75
    0 4 -33 2.88
    0 4 33 2.68
    0 4 33 1.83
    0 -4 -34 5.43
    0 4 34 4.62
    0 4 -34 5.62
    0 4 34 4.75
    0 4 34 4.57
    0 4 -34 4.63
    0 4 35 3.56
    0 4 35 3.04
    0 -4 -35 3.35
    0 4 -35 3.35
    0 4 35 4.25
    0 4 -35 3.69
    0 4 36 9.66
    0 4 36 9.56
    0 4 -36 9.62
    0 4 -36 9.71
    0 4 36 9.64
    0 -4 -36 10.35
    0 4 37 0.05
    0 4 37 -0.02
    0 -4 -37 -0.04
    0 4 -37 -0.01
    0 4 -37 -0.01
    0 4 38 2.59
    0 -4 -38 2.94
    0 4 38 2.83
    0 4 -38 3.1
    0 4 -38 3.26
    0 4 39 0.4
    0 4 -39 0.39
    0 4 39 0.31
    0 -4 -39 0.37
    0 4 40 7.33
    0 -4 -40 7.92
    0 4 40 7.51
    0 4 -40 8.06
    0 -4 -41 3.07
    0 4 41 3.19
    0 4 41 2.73
    0 4 -41 2.72
    0 -4 -42 10.04
    0 4 42 10.14
    0 4 42 9.62
    0 4 -42 9.65
    0 4 -43 2.79
    0 4 43 2.57
    0 4 43 2.5
    0 5 0 0.19
    0 5 0 0.47
    0 5 -1 12.65
    0 5 1 10.99
    0 5 1 12.07
    0 5 1 12.19
    0 5 1 11.2
    0 5 -1 11.63
    0 5 -1 12.11
    0 5 -1 12.6
    0 5 -2 0.89
    0 5 -2 0.37
    0 5 2 0.66
    0 5 -2 0.5
    0 5 2 0.4
    0 5 -3 60.43
    0 5 3 58.15
    0 5 -3 56.79
    0 5 3 58.85
    0 5 -3 61.32
    0 5 3 60.34
    0 5 -4 11.88
    0 5 -4 13.8
    0 5 -4 12.73
    0 5 4 12.09
    0 5 4 14.21
    0 5 4 13.45
    0 5 -5 4.38
    0 5 5 5.34
    0 5 -5 4.18
    0 5 -5 4.01
    0 5 5 4.57
    0 5 5 5.36
    0 5 -6 4.8
    0 5 6 5.51
    0 5 6 4.46
    0 5 -6 5.13
    0 5 6 4.8
    0 5 -6 4.74
    0 5 -7 0.15
    0 5 7 0.32
    0 5 7 0.19
    0 5 -7 0.09
    0 5 7 0.26
    0 5 -7 0.11
    0 5 -8 36.99
    0 5 -8 36.47
    0 5 -8 36.79
    0 5 8 37.12
    0 5 8 36.25
    0 5 -8 36.52
    0 5 8 36.67
    0 5 -9 9.74
    0 5 -9 9.78
    0 5 -9 10.79
    0 5 9 10.52
    0 5 9 9.42
    0 5 -9 10.3
    0 5 -10 0.26
    0 5 -10 0.41
    0 5 10 0.4
    0 5 -10 0.41
    0 5 10 0.34
    0 5 -10 0.28
    0 5 -11 4.65
    0 5 -11 4.82
    0 5 -11 4.51
    0 5 11 4.74
    0 5 -11 4.99
    0 5 -12 -0.07
    0 5 12 0.04
    0 5 -12 0.21
    0 5 -12 -0.05
    0 5 -13 3.61
    0 5 -13 4.18
    0 5 -13 4.66
    0 5 13 5.32
    0 5 -14 25.65
    0 5 -14 24.94
    0 5 -14 27.64
    0 5 14 28.07
    0 5 -15 41.72
    0 5 -15 41.05
    0 5 15 39.28
    0 5 -15 39.39
    0 5 16 31.16
    0 5 -16 30.11
    0 5 -16 28.44
    0 5 -16 29.49
    0 5 -17 64.48
    0 5 -17 68.78
    0 5 -17 66.13
    0 5 17 66.28
    0 5 -18 11.03
    0 5 18 11.36
    0 5 -18 10.69
    0 5 -18 11.75
    0 5 -19 23.82
    0 5 -19 20.44
    0 5 19 22.42
    0 5 -19 22.96
    0 5 20 3.23
    0 5 -20 3.94
    0 5 -20 4.73
    0 5 -20 4.5
    0 5 -21 5.32
    0 5 21 5.37
    0 5 -21 4.72
    0 5 -22 0.22
    0 5 -22 0.14
    0 5 22 0.02
    0 5 23 10.48
    0 5 -23 10.42
    0 5 -23 10.57
    0 5 -24 1.71
    0 5 -24 1.7
    0 5 24 1.69
    0 5 25 3.81
    0 5 -25 4.2
    0 5 -25 3.96
    0 5 -26 0.77
    0 5 26 0.38
    0 5 -26 0.54
    0 5 -27 0.59
    0 5 -27 0.88
    0 5 27 0.32
    0 5 -28 4.12
    0 5 28 4.57
    0 5 -28 5.54
    0 5 -29 2.16
    0 5 29 2.25
    0 5 30 3.09
    0 5 -30 3.27
    0 5 -31 2.24
    0 5 31 2.06
    0 5 31 2.07
    0 5 -32 0.12
    0 5 32 0.1
    0 5 33 16.57
    0 5 33 15.64
    0 5 -33 15.37
    0 5 34 0.16
    0 5 -34 0.21
    0 5 34 0.07
    0 5 35 14.71
    0 5 -35 15.77
    0 5 35 16.09
    0 5 36 6.17
    0 5 -36 5.86
    0 5 36 6.71
    0 5 37 3.4
    0 6 0 3.65
    0 6 0 3.48
    0 6 -1 0.91
    0 6 1 0.65
    0 6 -1 0.5
    0 6 1 0.55
    0 6 -2 24.36
    0 6 -2 25.68
    0 6 2 24.85
    0 6 3 17.03
    0 6 -3 16.95
    0 6 -3 16.28
    0 6 4 5.11
    0 6 -4 4.16
    0 6 -4 4.51
    0 6 -5 14.35
    0 6 5 14.48
    0 6 -5 13.9
    0 6 6 16.13
    0 6 -6 14.64
    0 6 -6 14.76
    0 6 -7 4.89
    0 6 7 5.33
    0 6 -7 5.22
    0 6 -8 1.95
    0 6 8 2.47
    0 6 -8 2.25
    0 6 9 17.63
    0 6 -9 17.22
    0 6 -9 16.09
    0 6 -10 9.7
    0 6 -10 10.91
    0 6 10 10.63
    0 6 -11 13.62
    0 6 -11 15.21
    0 6 11 16.05
    0 6 12 27.45
    0 6 -12 24.28
    0 6 -12 24.96
    0 6 -13 5.28
    0 6 -13 4.11
    0 6 13 5.64
    0 6 -14 20.29
    0 6 -14 19.06
    0 6 14 20.18
    0 6 -15 1.45
    0 6 -15 0.48
    0 6 15 1.44
    0 6 16 0.56
    0 6 -16 0.42
    0 6 -17 0.01
    0 6 17 0.08
    0 6 -18 0.24
    0 6 18 0.42
    0 6 19 0.25
    0 6 -19 0.35
    0 6 20 0.1
    0 6 -20 -0.14
    0 6 -21 7.01
    0 6 21 6.15
    0 6 22 0.57
    0 6 -22 1
    0 6 -23 0.31
    0 6 23 0.42
    0 6 -24 2.82
    0 6 24 2
    0 6 25 0.2
    0 6 -25 0.32
    0 6 26 4.91
    0 6 -26 5.56
    0 6 27 3.56
    0 6 -27 3.44
    0 6 28 5.55
    0 6 29 3.42
    0 7 0 0.78
    0 7 1 2.08
    0 7 -1 2.1
    0 7 2 1.6
    0 7 3 0.63
    0 7 -4 0.07
    0 7 4 0.92
    0 7 -5 0.26
    0 7 5 0.97
    0 7 -6 9.87
    0 7 -7 1.84
    0 7 -8 5.27
    0 7 -9 2.48
    0 7 -10 4.11
    0 7 -11 0.16
    0 7 -12 10.66
    0 7 -13 0.16
    1 0 0 -0.13
    1 0 1 207.48
    1 0 -1 215.39
    1 0 2 102.55
    1 0 -2 104.5
    1 0 -3 177.06
    1 0 3 175.09
    1 0 4 30.87
    1 0 -4 28.56
    1 0 5 119.91
    1 0 -5 99.75
    1 0 -6 126.41
    1 0 6 125.99
    1 0 7 143.91
    1 0 -7 150.22
    1 0 -8 619.26
    1 0 8 616.2
    -1 0 -9 76.46
    -1 0 -9 80.47
    -1 0 -10 11.98
    -1 0 -10 12.75
    1 0 -11 66.03
    -1 0 -11 69.05
    -1 0 -12 167.88
    1 0 -12 166.94
    -1 0 -13 278.79
    -1 0 -13 291.97
    -1 0 -14 9.01
    -1 0 -14 8.67
    1 0 -14 9.32
    -1 0 -14 7.76
    -1 0 -15 65.33
    -1 0 -15 71.87
    1 0 15 71.32
    1 0 -15 73.56
    -1 0 -15 66.22
    -1 0 -16 25.93
    1 0 -16 24.78
    1 0 16 24.06
    -1 0 -16 23.55
    -1 0 -17 0.72
    1 0 17 0.66
    1 0 -17 0.84
    -1 0 -17 0.75
    1 0 18 33.05
    1 0 -18 33.66
    -1 0 -18 35.12
    -1 0 -19 0.08
    1 0 -19 0.07
    -1 0 -19 0.02
    -1 0 -19 -0.02
    1 0 19 0
    -1 0 -20 2.43
    -1 0 -20 2.02
    1 0 20 2.28
    1 0 -20 2.23
    -1 0 -21 27.17
    -1 0 -21 26.93
    1 0 -22 2.48
    -1 0 -22 2.27
    -1 0 -22 2.75
    -1 0 -23 3.74
    -1 0 -23 4.31
    1 0 -23 4.39
    -1 0 -24 74.05
    -1 0 -24 80.01
    -1 0 -25 62.5
    1 0 -25 57.64
    1 0 -26 29.17
    -1 0 -26 29.39
    -1 0 -26 31.75
    1 0 -27 117.73
    -1 0 -27 122.4
    -1 0 -28 1.79
    -1 0 -28 1.88
    -1 0 -29 68.03
    -1 0 -29 65.32
    -1 0 -30 0.87
    -1 0 -30 1.15
    1 0 -31 3.49
    -1 0 -31 2.91
    -1 0 -31 3.66
    -1 0 -32 16.36
    -1 0 -32 17.32
    1 0 -32 16.34
    -1 0 -33 34.47
    1 0 -33 33.04
    -1 0 -34 70.16
    1 0 -34 63.7
    1 0 -35 7.53
    1 0 -35 6.48
    -1 0 -35 7.32
    -1 0 -35 6.41
    1 0 -36 14.11
    1 0 -36 13.94
    -1 0 -36 14.25
    -1 0 -36 15.94
    -1 0 -37 16.72
    1 0 -37 17.14
    -1 0 -37 15.91
    1 0 -37 18.52
    -1 0 -38 4.56
    -1 0 -38 4.16
    1 0 -38 3.58
    -1 0 -39 2.12
    1 0 -39 1.75
    -1 0 -39 1.55
    1 0 40 0.03
    -1 0 -40 0.03
    -1 0 -40 -0.01
    1 0 -40 -0.01
    1 0 -41 5.21
    -1 0 -41 5.12
    1 0 41 4.73
    -1 0 -42 0.94
    1 0 42 0.93
    1 0 -42 1.44
    1 0 43 34.79
    -1 0 -43 37.57
    1 0 -43 34.05
    -1 0 -44 0.34
    1 0 -44 0.52
    1 0 44 0.22
    1 0 45 1.85
    1 0 -45 1.77
    -1 0 -45 1.75
    1 0 -46 20.74
    -1 0 -46 20.26
    1 0 46 18.8
    1 0 47 1.65
    -1 0 -47 1.6
    1 0 -47 1.61
    1 0 -48 0.54
    -1 0 -48 0.71
    1 0 48 0.66
    -1 0 -49 11.2
    1 0 49 11.09
    1 0 -49 10.6
    1 0 50 2.35
    1 0 -50 2.24
    -1 0 -50 2.15
    -1 0 51 22.28
    1 0 51 21.14
    1 -1 51 6.22
    -1 -1 -50 10.68
    1 1 -50 9.06
    1 -1 50 10.45
    1 -1 49 2.08
    -1 1 49 2.41
    1 1 -49 2.52
    -1 -1 -49 2.72
    1 -1 48 3.16
    1 1 -48 3.18
    -1 -1 -48 2.78
    1 -1 47 10.01
    1 1 -47 9.46
    -1 -1 -47 9.58
    -1 -1 -46 3.33
    1 -1 46 4.01
    1 1 -46 3.31
    -1 -1 -45 6.31
    1 -1 45 6.92
    1 1 -45 6.45
    1 1 -44 10.49
    -1 -1 -44 9.99
    1 -1 44 8.36
    -1 -1 -43 4.35
    1 1 -43 4.93
    1 -1 43 4.29
    -1 -1 -42 3
    1 -1 42 2.82
    1 1 -42 3.32
    1 -1 41 6.65
    -1 -1 -41 5.83
    1 1 -41 5.85
    1 1 -40 29.1
    -1 -1 -40 26.93
    1 -1 40 27.16
    1 1 -39 7.58
    -1 -1 -39 6.47
    1 1 -38 7.02
    -1 -1 -38 7.49
    -1 -1 -37 41.87
    1 1 -37 41.17
    -1 -1 -37 40.9
    -1 -1 -36 3.94
    1 1 -36 4.21
    1 1 -36 4.34
    -1 -1 -36 3.85
    -1 1 35 3.12
    -1 -1 -35 3.22
    1 1 -35 3.43
    -1 -1 -35 2.62
    1 1 -35 3.3
    1 1 -35 2.95
    -1 -1 -35 2.92
    1 1 -34 35.37
    -1 -1 -34 31.75
    -1 -1 -34 33.28
    -1 -1 -34 35.57
    1 1 -34 31.98
    1 1 -33 37.32
    -1 -1 -33 37.01
    1 1 -32 15.55
    -1 -1 -32 12.92
    -1 -1 -32 15.47
    -1 -1 -31 17.52
    -1 -1 -31 18.12
    1 1 -31 15.6
    1 1 -30 10.92
    -1 -1 -30 12.04
    -1 -1 -30 11.53
    -1 -1 -29 0.15
    1 1 -29 0.28
    -1 -1 -29 0.36
    -1 -1 -28 38.5
    1 1 -28 41.66
    -1 -1 -28 39.45
    1 1 -27 31.51
    -1 -1 -27 32.51
    -1 -1 -27 35.71
    -1 -1 -26 26.04
    1 1 -26 25.72
    -1 -1 -26 24.43
    -1 -1 -25 2.71
    1 1 -25 2.75
    -1 -1 -25 2.68
    -1 -1 -24 0.92
    -1 -1 -24 1.17
    1 1 -24 0.99
    1 1 -23 4.46
    -1 -1 -23 4.96
    -1 -1 -23 4.6
    -1 -1 -22 47.91
    -1 -1 -22 52.03
    1 1 -22 49.9
    -1 -1 -21 98.2
    1 1 -21 102.21
    -1 -1 -20 20.57
    1 1 -20 21.7
    -1 -1 -20 22.99
    1 1 -19 31.6
    -1 -1 -19 33.4
    -1 1 19 32.62
    -1 -1 -19 32.01
    -1 -1 -18 13.62
    -1 -1 -18 11.29
    -1 1 18 12.64
    1 1 -18 10.89
    -1 -1 -17 15.58
    -1 -1 -17 17.22
    -1 1 17 16.81
    -1 1 16 34.04
    -1 -1 -16 33.29
    -1 1 15 59.32
    1 -1 15 61.43
    -1 1 14 95.47
    -1 -1 -14 95.51
    -1 1 13 162.99
    -1 -1 -13 166.59
    1 1 -12 27.15
    -1 1 12 31.31
    1 1 -11 185.12
    -1 1 11 175.31
    -1 1 10 146.96
    1 1 -10 137.52
    -1 1 9 137.13
    1 1 -9 137.21
    -1 -1 -8 720.45
    1 1 -8 712.34
    1 1 -7 251.13
    -1 1 7 247.49
    1 -1 6 79.57
    -1 1 6 81.48
    -1 -1 -5 577.46
    1 -1 5 564.41
    -1 -1 -4 174.06
    1 1 -4 172.37
    1 1 -3 122.72
    1 -1 3 127.86
    1 -1 2 246.19
    -1 -1 -2 246.54
    1 -1 1 8.64
    -1 -1 -1 9.65
    1 1 0 145.53
    -1 -1 0 155.78
    -1 -1 1 14.67
    1 -1 -1 14.76
    -1 1 -1 14.45
    1 1 2 252.85
    1 -1 -2 253
    1 -1 -3 108.27
    1 1 3 107.66
    -1 1 -3 107.54
    -1 -1 4 161.38
    1 -1 -4 154.45
    -1 1 -5 503.48
    1 1 5 486.97
    1 1 5 511.31
    -1 -1 5 528.52
    -1 1 -5 499.8
    1 -1 -5 521.71
    -1 1 -6 69.94
    1 1 6 69.86
    -1 1 -6 67.11
    1 1 7 212.08
    -1 1 -7 219.93
    1 1 8 648.02
    -1 1 -8 751.38
    1 -1 -9 149.17
    -1 1 -9 149.7
    -1 1 -10 166.23
    1 1 10 171.01
    1 -1 -11 158.12
    1 1 11 166.6
    -1 1 -12 34.08
    1 -1 -12 36.34
    1 1 12 34.39
    -1 1 -13 168.51
    -1 1 -13 166.24
    1 1 14 105.39
    1 -1 -14 102.18
    1 -1 -15 67.93
    1 1 15 63.24
    -1 1 -15 48.67
    -1 1 -15 50.85
    -1 1 -15 66.94
    1 -1 -16 28.03
    1 1 16 26.61
    -1 1 -16 25.6
    -1 1 -17 14.38
    1 -1 -17 16.26
    1 1 17 16
    -1 1 -17 15.25
    -1 1 -18 12.94
    1 1 18 14.49
    1 -1 -19 41.82
    -1 1 -19 39.13
    1 1 19 38.95
    1 -1 -20 25.22
    -1 1 -20 25.73
    1 1 20 23.68
    1 -1 -21 109.35
    1 1 21 105.9
    -1 1 -21 103.5
    -1 1 -22 50.97
    1 -1 -22 60.93
    1 -1 -23 3.24
    -1 1 -23 3.64
    1 -1 -24 2.83
    -1 1 -24 2.61
    1 -1 -25 5.05
    -1 1 -25 3.55
    1 -1 -26 32.97
    -1 1 -26 32.1
    -1 1 -27 36.72
    1 -1 -27 38.98
    -1 1 -28 31
    1 -1 -28 36.33
    -1 1 -29 0.35
    1 -1 -29 0.38
    1 -1 -30 14.03
    -1 1 -30 13.36
    1 -1 -31 14.51
    -1 1 -31 14.76
    -1 1 -32 14.26
    1 -1 -32 13
    1 -1 -33 45.43
    -1 1 -33 43.19
    1 -1 -34 30.94
    -1 1 -34 26.85
    1 -1 -35 2.52
    -1 1 -35 2.39
    -1 1 -35 2.85
    1 -1 -35 2.47
    -1 1 -35 2.67
    -1 1 -36 4.77
    -1 1 -36 4.97
    1 -1 -36 4.63
    1 -1 -36 4.73
    -1 1 -36 4.06
    1 1 36 4.54
    -1 1 -37 45.08
    1 -1 -37 46.21
    -1 1 -37 44.96
    -1 1 -37 50.06
    1 1 37 49.01
    -1 1 -38 9.35
    1 1 38 9.7
    -1 1 -38 9.85
    1 -1 -38 8.5
    -1 1 -38 8.44
    1 -1 -38 7.91
    1 -1 -39 6.23
    1 -1 -39 6.69
    1 1 39 6.79
    -1 1 -39 6.97
    -1 1 -39 6.99
    1 -1 -40 25.8
    1 1 40 25.52
    1 -1 -40 24.15
    1 -1 -41 5.2
    1 1 41 6.3
    1 -1 -41 5.09
    1 -1 -42 2.76
    1 1 42 2.98
    1 -1 -42 2.56
    1 -1 -43 2.87
    1 -1 -43 3.92
    1 1 43 3.91
    1 -1 -44 11.42
    1 1 44 11.04
    1 -1 -44 11.19
    1 1 45 7.2
    1 -1 -45 7.05
    1 -1 -45 7.09
    1 -1 -46 4.22
    1 1 46 4.38
    1 -1 -46 4.19
    1 -1 -47 9.72
    1 1 47 8.84
    1 1 48 2.1
    1 -1 -48 1.72
    1 -1 -49 1.99
    1 1 49 1.95
    1 1 50 11.23
    -1 -1 51 6.8
    -1 -2 -49 3.76
    1 2 -49 3.68
    -1 -2 -48 0.37
    -1 2 48 0.43
    1 -2 48 0.29
    1 2 -48 0.16
    -1 2 47 5.64
    1 -2 47 5.57
    1 2 -47 5.98
    -1 -2 -47 5.61
    -1 2 46 3.22
    -1 -2 -46 3.18
    1 2 -46 2.81
    1 -2 46 3.26
    1 -2 45 6.75
    -1 2 45 6.7
    1 2 -45 7.08
    -1 -2 -45 6.82
    1 2 -44 8.58
    1 -2 44 9.42
    -1 -2 -44 8.84
    -1 -2 -43 0.32
    1 -2 43 0.23
    1 2 -43 0.29
    1 -2 42 0.41
    1 2 -42 0.44
    -1 -2 -42 0.25
    1 2 -41 6.31
    1 2 -41 6.06
    -1 -2 -41 6.29
    1 -2 41 6.32
    1 2 -40 10.33
    1 2 -40 9.5
    1 -2 40 9.64
    -1 -2 -40 9.86
    1 -2 39 1.93
    1 2 -39 1.52
    1 2 -39 1.47
    -1 -2 -39 1.36
    -1 2 38 5.96
    1 2 -38 5.48
    1 2 -38 4.98
    1 -2 38 5.48
    -1 -2 -38 6.13
    1 -2 37 6.34
    1 2 -37 7.47
    -1 2 37 6.93
    1 2 -37 8.03
    1 2 -37 6.1
    -1 2 37 6.88
    -1 -2 -37 8.19
    -1 2 36 17.23
    1 -2 36 16.23
    -1 2 36 16.63
    1 2 -36 17.29
    1 2 -36 15.28
    1 2 -36 18.61
    -1 -2 -36 14.92
    1 2 -35 4.15
    1 2 -35 4.99
    1 2 -35 4.58
    -1 2 35 3.98
    -1 2 35 4.91
    -1 -2 -35 4.54
    1 2 -34 26.38
    -1 2 34 27.18
    -1 2 34 27.61
    -1 -2 -34 25.35
    1 2 -34 24.49
    1 2 -34 24.86
    -1 -2 -34 27.96
    1 2 -33 1.81
    -1 2 33 2.25
    1 2 -33 2.57
    -1 -2 -33 2.6
    -1 2 33 1.84
    1 2 -33 1.77
    -1 -2 -33 2.22
    1 2 -32 30.98
    -1 2 32 30.52
    -1 -2 -32 30.98
    -1 2 32 32.09
    1 2 -32 29.62
    1 2 -32 28.46
    -1 -2 -32 31.01
    1 2 -31 1.59
    -1 -2 -31 2.05
    1 2 -30 61.39
    -1 -2 -30 61.36
    -1 -2 -29 19.79
    1 2 -29 19.23
    -1 -2 -28 21.92
    1 2 -28 20.42
    1 2 -27 3.19
    -1 -2 -27 3.55
    1 2 -26 22.38
    -1 -2 -26 23.55
    1 2 -25 1.01
    -1 -2 -25 0.98
    1 2 -24 1.03
    -1 -2 -24 0.95
    1 2 -23 11.94
    -1 -2 -23 14
    1 2 -22 34.1
    -1 -2 -22 42.34
    -1 -2 -21 14.95
    1 2 -21 18.27
    1 2 -20 68.84
    -1 -2 -20 67.46
    -1 -2 -19 58.05
    1 2 -19 56.53
    1 2 -18 41.58
    -1 -2 -18 36.92
    -1 -2 -17 27.81
    1 2 -17 27.15
    1 2 -16 163.74
    -1 -2 -16 163.06
    1 2 -15 0.7
    -1 -2 -15 0.9
    1 2 -14 241.82
    -1 2 14 268.82
    -1 2 13 7.2
    -1 2 13 7.28
    -1 2 12 68.06
    -1 2 12 68.78
    1 2 -12 68.3
    -1 2 11 8.87
    -1 2 11 8.99
    1 2 -11 7.56
    -1 2 10 167.24
    1 2 -10 170.48
    -1 2 9 26.74
    -1 2 9 25.61
    1 2 -9 27.64
    -1 2 9 27.77
    -1 2 8 42.71
    1 2 -8 35.98
    1 2 -8 41.86
    -1 2 8 35.97
    1 2 -8 32.52
    -1 2 7 19.9
    -1 2 7 20.01
    -1 2 7 19.91
    1 2 -7 17.94
    1 2 -7 16.68
    1 2 -7 18.15
    -1 2 6 41.26
    1 2 -6 39.05
    -1 2 6 42.48
    -1 2 6 45.14
    1 2 -6 37.87
    1 2 -5 12.59
    1 2 -5 14.58
    -1 2 5 14.41
    -1 2 5 12.89
    1 2 -5 14.87
    -1 -2 -4 9.99
    1 2 -4 11.41
    -1 2 4 11.77
    -1 2 4 10.85
    1 2 -4 10.01
    1 2 -4 10.67
    -1 -2 -3 4.56
    1 2 -3 3.95
    -1 2 3 4.63
    1 2 -3 4.62
    -1 2 3 4.86
    1 2 -3 4.28
    1 2 -2 159.85
    -1 2 2 164.28
    -1 2 2 161.08
    -1 -2 -2 164.62
    -1 2 1 59.77
    1 2 -1 59.39
    -1 -2 -1 56.69
    1 2 -1 59.27
    -1 2 0 15.09
    -1 2 0 14.19
    1 2 0 13.33
    1 2 0 14.65
    1 2 0 15.03
    -1 -2 0 12.92
    -1 2 -1 70.17
    1 2 1 67.31
    -1 -2 1 73.58
    1 2 1 75.91
    1 2 1 66.74
    -1 2 -2 170.27
    1 2 2 163.25
    1 2 2 183.56
    -1 -2 2 157.61
    -1 2 -2 171.87
    1 2 2 186.91
    1 2 3 6.41
    1 2 3 6.67
    -1 2 -3 6.7
    -1 2 -3 6.22
    -1 -2 3 7.08
    1 2 3 6.52
    1 2 4 15.1
    -1 2 -4 14.3
    -1 2 -4 12.02
    -1 -2 4 12.43
    1 2 4 12.8
    1 2 4 13.55
    -1 -2 5 9.41
    -1 2 -5 11.92
    1 2 5 10.5
    -1 2 -5 9.6
    1 2 5 11.49
    1 2 5 11.06
    -1 2 -6 50.21
    -1 2 -6 52.34
    1 2 6 49.75
    1 2 7 15.57
    -1 2 -7 17.57
    -1 2 -7 18.17
    1 2 7 17.14
    -1 2 -8 38.27
    1 2 8 38.54
    -1 2 -9 23.14
    -1 2 -9 25.58
    1 2 9 25.04
    1 -2 -10 161.92
    -1 2 -10 164.88
    -1 2 -11 7.9
    1 2 11 7.24
    1 -2 -11 6.45
    -1 2 -11 6.35
    1 -2 -12 76.71
    -1 2 -12 70.92
    -1 2 -12 73
    -1 2 -13 7
    1 -2 -13 7.49
    1 2 13 6.09
    -1 2 -13 7.07
    1 -2 -14 255.5
    1 2 14 249.81
    -1 2 -14 250.59
    -1 2 -14 253.05
    1 -2 -15 0.4
    -1 2 -15 0.54
    -1 2 -15 0.43
    -1 2 -16 168.38
    1 -2 -16 187.24
    1 -2 -17 29.12
    -1 2 -17 24.72
    -1 2 -18 31.84
    1 -2 -18 32.56
    -1 2 -19 63.7
    1 -2 -19 73.31
    -1 2 -20 71.7
    1 -2 -20 87.97
    -1 2 -21 14.52
    1 -2 -21 17.98
    1 -2 -22 39.51
    -1 2 -22 33.63
    1 -2 -23 13.8
    -1 2 -23 11.54
    1 -2 -24 2.48
    -1 2 -24 3.02
    1 -2 -25 1.51
    -1 2 -25 1.22
    -1 2 -26 24.97
    1 -2 -26 24.08
    1 -2 -27 3.02
    -1 2 -27 2.96
    1 -2 -28 21.88
    -1 2 -28 23.84
    -1 2 -29 18.56
    1 -2 -29 22.35
    -1 2 -30 67.92
    1 -2 -30 62.64
    1 -2 -31 3.25
    -1 2 -31 3.33
    -1 2 -32 32.7
    1 2 32 32.22
    -1 2 -32 32.5
    1 -2 -32 30.73
    1 2 33 2.37
    1 -2 -33 2.06
    -1 2 -33 2.65
    -1 2 -33 2.73
    1 2 34 21.28
    1 -2 -34 21.83
    -1 2 -34 22.89
    -1 2 -34 23.37
    1 2 35 4.21
    -1 2 -35 4.48
    -1 2 -35 3.82
    1 2 36 13.13
    -1 2 -36 13.74
    -1 2 -36 12.51
    1 2 37 6.7
    -1 2 -37 6.26
    -1 2 -37 5.82
    -1 2 -38 6.85
    1 2 38 7.16
    -1 2 -39 1.54
    1 2 39 1.73
    -1 2 -40 9.06
    1 2 40 9.43
    1 -2 -40 9.28
    -1 2 -41 5.38
    1 -2 -41 5.05
    1 2 41 6.08
    1 2 42 0.09
    1 -2 -42 0.17
    -1 2 -42 0.12
    1 2 43 0.39
    1 -2 -43 0.3
    -1 2 -43 0.51
    -1 2 -44 12.23
    1 2 44 10.97
    -1 2 -45 6.64
    1 2 45 6.36
    1 -2 -45 6.24
    -1 2 -46 3.22
    1 -2 -46 2.86
    1 2 46 3.19
    -1 2 -47 5.63
    1 -2 -47 6.2
    -1 2 -48 0.37
    1 -2 -48 0.33
    1 -2 -49 3.03
    -1 3 47 0.02
    -1 -3 -46 5.73
    1 3 -46 5.92
    -1 3 46 5.94
    -1 3 46 5.62
    -1 3 45 4.69
    -1 -3 -45 4.61
    -1 3 45 4.6
    1 3 -45 4.89
    -1 3 44 2.18
    1 3 -44 2.39
    -1 -3 -44 2.46
    -1 3 43 7.63
    1 3 -43 7.01
    -1 -3 -43 7.97
    1 3 -43 8.13
    -1 3 42 2.06
    1 3 -42 2.01
    1 3 -42 2.39
    -1 -3 -42 2.55
    1 3 -41 16.83
    -1 3 41 16.43
    1 3 -41 17
    -1 -3 -41 17.53
    1 3 -40 0.49
    -1 -3 -40 0.32
    -1 3 39 14.59
    -1 -3 -39 15.15
    1 3 -39 15.6
    1 3 -38 4
    -1 3 38 4.62
    -1 -3 -38 4.59
    -1 -3 -37 24.89
    -1 3 37 23.39
    1 3 -37 21.96
    1 3 -36 9.96
    -1 3 36 9.99
    1 3 -36 9.11
    -1 -3 -36 9.56
    -1 -3 -35 10.22
    1 3 -35 9.49
    1 3 -35 9.9
    -1 3 35 9.8
    1 3 -34 13.54
    -1 3 34 14.56
    1 3 -34 13.37
    1 3 -34 13.01
    -1 -3 -34 15.74
    -1 3 33 11.97
    -1 3 33 12.2
    1 3 -33 11.41
    1 3 -33 13.86
    1 3 -33 11.73
    -1 -3 -33 13.09
    1 3 -32 24.87
    -1 3 32 27.11
    1 3 -32 26.64
    -1 3 32 25.37
    1 3 -32 23.27
    -1 -3 -32 25.13
    1 3 -31 0.54
    1 3 -31 0.48
    -1 3 31 0.1
    1 3 -31 0.62
    -1 3 31 0.54
    -1 -3 -31 0.35
    1 3 -30 0.4
    -1 -3 -30 0.41
    -1 -3 -30 0.59
    -1 3 30 0.51
    -1 3 30 0.31
    1 3 -30 0.26
    1 3 -30 0.48
    1 3 -29 16.45
    1 3 -29 18.55
    -1 3 29 14.74
    -1 3 29 17.22
    -1 -3 -29 16.22
    1 3 -29 15.7
    -1 -3 -28 4.94
    1 3 -28 4.88
    -1 3 28 4.51
    1 3 -28 5
    1 3 -28 4.83
    -1 3 28 4.33
    -1 3 27 10.31
    -1 3 27 9.55
    1 3 -27 10.12
    -1 -3 -27 9.01
    -1 3 26 1.55
    1 3 -26 1.63
    -1 -3 -26 1.31
    1 3 -25 1.31
    -1 -3 -25 0.92
    -1 3 25 0.5
    -1 -3 -24 33.24
    1 3 -24 29.21
    -1 3 24 33.19
    -1 -3 -23 24.08
    -1 3 23 20.49
    1 3 -23 23.43
    -1 -3 -22 19.55
    1 3 -22 21.49
    -1 3 22 19.93
    -1 3 21 17.89
    1 3 -21 19.18
    -1 -3 -21 16.63
    -1 3 20 10.72
    1 3 -20 10.21
    -1 -3 -20 11.16
    1 3 -19 8.84
    -1 -3 -19 10.18
    -1 3 19 9.1
    -1 -3 -18 6
    1 3 -18 6.02
    -1 3 18 6.22
    1 3 -17 10.07
    -1 -3 -17 8.88
    -1 3 17 8.76
    -1 3 16 50.85
    -1 -3 -16 47.42
    1 3 -16 46.97
    -1 -3 -15 24.29
    -1 3 15 22.93
    -1 3 15 21.87
    1 3 -15 23.2
    -1 3 14 17.03
    -1 3 14 14.19
    -1 3 14 16.75
    1 3 -14 14.9
    -1 3 13 30.9
    -1 3 13 28.59
    -1 3 13 30.23
    1 3 -13 26.33
    -1 3 12 4.42
    1 3 -12 4.55
    -1 3 12 3.84
    -1 3 12 4.72
    -1 3 11 22.05
    -1 3 11 19.81
    -1 3 11 21.97
    1 3 -11 19.77
    -1 3 10 10.43
    -1 3 10 10.22
    -1 3 10 10.03
    1 3 -10 8.98
    -1 3 9 29.56
    -1 3 9 29.36
    -1 3 9 28.82
    1 3 -9 25.97
    -1 3 8 16.46
    -1 3 8 18.73
    1 3 -8 17.72
    -1 3 8 18.76
    1 3 -8 16.43
    -1 3 7 68.09
    -1 3 7 65.92
    1 3 -7 65.93
    1 3 -7 63.35
    -1 3 6 8.74
    -1 3 6 8.66
    -1 3 6 8.05
    1 3 -6 7.77
    1 3 -6 8.99
    -1 3 5 41.83
    1 3 -5 40.15
    -1 3 5 39.88
    -1 3 5 38.69
    1 3 -5 41.37
    1 3 -4 14.43
    1 3 -4 16.85
    -1 3 4 15.5
    -1 3 4 15.57
    -1 3 4 14.93
    1 3 -3 99.23
    -1 3 3 102.16
    1 3 -3 103.46
    -1 3 3 102.19
    -1 3 3 107.47
    -1 3 2 92.45
    -1 3 2 90.52
    1 3 -2 89.09
    1 3 -1 45.59
    -1 3 1 47.82
    1 3 -1 41.97
    -1 3 1 43.55
    1 3 0 11.05
    -1 3 0 11.03
    -1 3 0 10.7
    1 3 0 9.41
    -1 3 -1 46.78
    1 3 1 44.54
    1 3 2 96.51
    -1 3 -2 91.38
    1 3 2 91.83
    1 3 3 101.68
    -1 3 -3 104.91
    1 3 3 100.6
    -1 3 -4 15.67
    1 3 4 14.86
    1 3 4 13.29
    1 3 5 35.65
    -1 3 -5 35.93
    1 3 5 35.83
    1 3 6 8.67
    -1 3 -6 8.67
    1 3 6 8.04
    1 3 7 73.5
    1 3 7 73.09
    -1 3 -7 74.72
    1 3 8 14.15
    1 3 8 15.57
    1 3 9 25.41
    1 3 9 27.62
    -1 3 -9 28.65
    1 3 10 10.95
    -1 3 -10 10.87
    -1 3 -11 17.47
    1 3 11 19.31
    1 3 12 4.44
    -1 3 -12 5.48
    1 3 13 28.05
    -1 3 -13 28.29
    1 3 14 16.3
    -1 3 -14 17.61
    -1 3 -15 26.09
    -1 3 -16 49.54
    -1 3 -17 13.12
    -1 3 -18 6.72
    -1 3 -19 14.14
    -1 3 -20 10.21
    -1 3 -21 18.01
    -1 3 -22 24.75
    -1 3 -23 21.04
    -1 3 -24 34.58
    -1 3 -25 1.87
    -1 3 -26 1.01
    -1 3 -27 9.48
    -1 3 -27 8.86
    1 3 27 9.47
    1 3 28 4.05
    -1 3 -28 4.26
    -1 3 -28 3.97
    1 3 29 16.56
    -1 3 -29 15.89
    -1 3 -29 16.04
    -1 3 -30 0.04
    1 3 30 0.22
    1 3 31 0.15
    -1 3 -31 0.26
    1 3 32 27.95
    -1 3 -32 26.68
    1 3 33 15.95
    -1 3 -33 17.82
    -1 3 -34 16.75
    1 3 34 14.72
    1 3 35 10.16
    -1 3 -35 9.95
    1 3 36 7.74
    -1 3 -36 7.61
    1 3 37 28.79
    -1 3 -37 27.64
    1 3 38 4.43
    1 3 38 4.5
    -1 3 -38 4.92
    1 3 39 14.91
    -1 3 -39 14.73
    1 -3 -39 14.98
    1 3 39 14.85
    1 3 40 0.82
    -1 3 -40 0.79
    1 -3 -40 0.67
    1 3 41 15.81
    -1 3 -41 14.83
    1 -3 -41 15.87
    -1 3 -42 2.41
    1 3 42 3.44
    1 -3 -42 2.66
    -1 3 -43 8.11
    1 -3 -43 7.88
    1 3 43 8.47
    -1 3 -44 2.53
    1 -3 -44 2.27
    1 3 44 2.63
    -1 3 -45 5.18
    -1 3 -45 4.95
    1 -3 -45 4.83
    1 3 45 5.56
    1 3 46 5.8
    1 -3 -46 5.39
    -1 3 -46 5.27
    -1 4 42 1.78
    -1 4 42 2
    -1 4 41 0.6
    -1 4 41 0.52
    1 4 -41 0.61
    1 4 -41 0.72
    -1 4 40 1.95
    1 4 -40 1.68
    -1 4 40 1.37
    1 4 -40 1.53
    -1 4 39 0.09
    -1 4 39 0.17
    1 4 -39 0.14
    1 4 -39 0.11
    -1 4 38 2.27
    1 4 -38 2.43
    -1 4 38 2.52
    -1 4 38 2.55
    1 4 -38 2.77
    -1 4 37 2.39
    -1 4 37 2.44
    1 4 -37 2.34
    1 4 -37 2.48
    -1 4 37 2.71
    -1 4 36 5.7
    1 4 -36 5.3
    -1 4 36 5.24
    -1 4 36 5.84
    1 4 -36 6.01
    -1 4 35 2.51
    -1 4 35 3.09
    -1 4 35 3.28
    1 4 -35 3.48
    1 4 -35 2.77
    -1 4 34 1.98
    -1 4 34 1.98
    -1 4 34 1.8
    1 4 -34 2.58
    1 4 -34 1.39
    -1 4 33 0.51
    1 4 -33 0.72
    -1 4 33 0.48
    -1 4 33 0.7
    1 4 -33 0.73
    -1 4 32 1.12
    -1 4 32 1.28
    1 4 -32 1.21
    -1 4 32 1.07
    1 4 -31 8.41
    -1 4 31 7.86
    -1 4 31 9.65
    -1 4 30 12.74
    1 4 -30 11.64
    -1 4 30 11.88
    1 4 -29 5.82
    1 4 -29 5.89
    -1 4 29 5.55
    -1 4 29 5.86
    1 4 -28 10.56
    -1 4 28 9.42
    -1 4 28 9.02
    -1 4 28 8.2
    1 4 -28 8.67
    1 4 -28 9.44
    -1 4 27 13.6
    -1 4 27 13.42
    -1 4 27 14.67
    1 4 -27 13.53
    1 4 -27 13.7
    1 4 -27 14.76
    -1 4 26 7.06
    -1 4 26 6.62
    1 4 -26 6.54
    -1 4 26 6.6
    1 4 -26 6.99
    -1 4 25 11.03
    -1 4 25 11.91
    -1 4 25 10.62
    1 4 -25 11.47
    1 4 -25 11.22
    -1 4 24 21.08
    1 4 -24 21.87
    -1 4 24 21.52
    -1 4 24 20.32
    1 4 -24 18.69
    -1 -4 -23 27.62
    1 4 -23 26.7
    -1 4 23 27.3
    -1 4 23 29.54
    1 4 -23 29.55
    -1 4 23 27.53
    1 4 -23 30
    -1 4 22 26.57
    -1 -4 -22 24.36
    -1 4 22 26.29
    1 4 -22 24.63
    1 4 -22 26.74
    -1 4 22 27.59
    1 4 -22 27.37
    1 4 -21 4.63
    -1 4 21 4.47
    -1 -4 -21 4.41
    -1 4 21 4.2
    -1 4 21 5.36
    1 4 -21 5.08
    1 4 -21 5.43
    1 4 -20 37.14
    -1 4 20 38.87
    -1 4 20 37.29
    -1 4 20 37.27
    1 4 -20 35.4
    1 4 -20 40.27
    -1 -4 -20 36.02
    1 4 -19 37.95
    -1 4 19 39.66
    -1 -4 -19 34.79
    -1 4 18 62.39
    -1 -4 -18 59.26
    -1 -4 -17 17.08
    1 4 -17 19.07
    -1 4 17 19.07
    -1 4 16 34.52
    -1 -4 -16 30.56
    1 4 -16 31.67
    -1 4 15 16.79
    -1 -4 -15 15.55
    1 4 -15 18.05
    -1 4 14 7.83
    -1 -4 -14 6.16
    -1 4 14 7.84
    1 4 -14 7.02
    -1 4 13 12.7
    -1 4 13 12.43
    -1 -4 -13 13.18
    1 4 -13 12.57
    -1 4 12 6.81
    1 4 -12 5.91
    -1 4 12 7.02
    -1 4 11 65.84
    -1 4 11 66.99
    -1 4 10 0.92
    1 4 -10 1.86
    -1 4 9 20.71
    1 4 -9 20.44
    -1 4 8 2.43
    1 4 -8 2.12
    -1 4 7 12
    1 4 -7 10.76
    -1 4 6 11.98
    1 4 -6 11.16
    -1 4 5 31.69
    1 4 -5 31.78
    1 4 -5 28.45
    -1 4 4 30.6
    1 4 -4 27.59
    1 4 -4 30.55
    1 4 -3 34.13
    -1 4 3 36.1
    1 4 -3 32.29
    1 4 -2 12.36
    -1 4 2 13
    1 4 -2 12.63
    1 4 -1 8.02
    1 4 -1 9.5
    -1 4 1 9.99
    1 4 0 12.14
    -1 4 0 12.35
    1 4 0 11
    -1 4 -1 7.24
    1 4 1 7.64
    1 4 1 6.18
    1 4 2 15.48
    -1 4 -2 15.21
    1 4 2 15.81
    1 4 3 32.11
    -1 4 -3 33.68
    1 4 3 31.19
    1 4 4 28.29
    -1 4 -4 27.14
    1 4 4 30.17
    1 4 5 34
    1 4 5 34.25
    -1 4 -5 33.45
    1 4 6 9.46
    1 4 6 9.01
    -1 4 -6 8.42
    1 4 7 10.73
    -1 4 -7 11.28
    1 4 7 10.95
    1 4 8 2.87
    1 4 8 3.46
    -1 4 -8 3.03
    1 4 9 22.53
    -1 4 -9 19.25
    1 4 10 0.71
    -1 4 -10 0.8
    1 4 11 67.87
    -1 4 -11 63.59
    1 4 12 7.26
    -1 4 -12 6.24
    1 4 13 10.98
    -1 4 -13 9.78
    -1 4 -14 6.4
    -1 4 -15 17.54
    -1 4 -16 28.76
    -1 4 -17 17.76
    -1 4 -18 53.17
    -1 4 -19 34.61
    -1 4 -19 34.76
    1 4 20 41.37
    -1 4 -20 45.26
    -1 4 -20 42.42
    -1 4 -20 40.28
    -1 4 -20 40.52
    1 4 20 41.38
    -1 4 -21 4.39
    -1 4 -21 3.9
    1 4 21 4.47
    1 4 21 3.37
    -1 4 -21 3.56
    -1 4 -21 3.73
    -1 4 -22 25.19
    -1 4 -22 24.26
    1 4 22 26
    1 4 22 26.44
    -1 4 -22 25.17
    -1 4 -23 31.48
    1 4 23 34.92
    -1 4 -23 30.58
    1 4 23 31.66
    -1 4 -23 31.41
    1 4 24 22.27
    1 4 24 24.52
    -1 4 -24 23.43
    -1 4 -24 20.93
    1 4 25 11.54
    1 4 25 11.69
    -1 4 -25 11.73
    -1 4 -25 10.04
    1 4 26 8.54
    1 4 26 7.79
    -1 4 -26 8.19
    -1 4 -26 7.07
    1 4 27 14.31
    -1 4 -27 14.49
    -1 4 -27 13.5
    1 4 27 13.44
    1 4 28 11.61
    1 4 28 11.32
    -1 4 -28 12.11
    -1 4 -28 10.46
    1 4 29 4.83
    1 4 29 4.96
    -1 4 -29 5.35
    1 4 30 10.11
    -1 4 -30 11.29
    1 4 30 11.38
    1 4 31 8.84
    1 4 31 10.35
    -1 4 -31 9.64
    1 4 32 0.84
    1 4 32 1.12
    -1 4 -32 1.02
    1 4 33 0.41
    1 4 33 0.32
    -1 4 -33 0.54
    1 4 34 1.55
    -1 4 -34 1.95
    1 4 34 1.5
    1 4 35 2.71
    -1 4 -35 2.93
    1 4 35 2.9
    -1 4 -36 5.39
    1 4 36 5.28
    1 -4 -36 6.03
    1 4 36 5.52
    -1 4 -37 1.94
    1 4 37 2.01
    1 -4 -37 2.34
    1 4 37 2.08
    1 4 38 3.71
    1 -4 -38 3.41
    1 4 38 2.66
    -1 4 -39 0.32
    1 4 39 0.17
    1 -4 -39 0.19
    1 4 40 2.43
    -1 4 -40 2.46
    1 -4 -40 2.1
    1 4 41 0.68
    -1 4 -41 0.84
    1 -4 -41 0.89
    1 4 42 2.23
    1 -4 -42 2.4
    -1 4 -42 2.62
    -1 5 36 6.58
    1 5 -36 6.67
    -1 5 35 0.32
    1 5 -35 0.39
    -1 5 35 0.29
    -1 5 34 4.02
    -1 5 34 4.56
    1 5 -34 4.09
    -1 5 33 1.35
    -1 5 33 1.57
    1 5 -33 1.51
    -1 5 32 12.1
    1 5 -32 13.5
    -1 5 32 12.85
    1 5 -31 5.41
    -1 5 31 5.52
    1 5 -31 5.9
    -1 5 31 5.57
    1 5 -30 5.14
    -1 5 30 4.86
    1 5 -30 5.6
    -1 5 30 4.94
    1 5 -29 8.82
    -1 5 29 9.1
    -1 5 29 8.32
    1 5 -29 8.96
    1 5 -28 8.52
    -1 5 28 7.8
    -1 5 28 7.49
    1 5 -28 8.68
    -1 5 27 5.64
    -1 5 27 5.55
    1 5 -27 4.71
    -1 5 26 13
    -1 5 26 11.6
    1 5 -26 11.67
    1 5 -25 2.37
    -1 5 25 2.28
    -1 5 25 2.69
    -1 5 24 9.79
    -1 5 24 9.16
    1 5 -24 8.92
    -1 5 23 0.01
    1 5 -23 0.3
    -1 5 23 0.16
    -1 5 22 3.76
    -1 5 22 3.46
    1 5 -22 3.92
    -1 5 21 0.58
    -1 5 21 0.83
    1 5 -21 0.45
    -1 5 20 4.78
    1 5 -20 4.78
    -1 5 20 4.75
    1 5 -19 0.17
    -1 5 19 0
    -1 5 19 0.2
    1 5 -19 0.17
    1 5 -19 0.04
    1 5 -18 12.04
    -1 5 18 12.11
    1 5 -18 13.1
    -1 5 18 13.02
    1 5 -18 11.28
    1 5 -17 0.41
    -1 5 17 0.73
    -1 5 17 0.68
    1 5 -17 0.8
    1 5 -17 0.62
    1 5 -16 12.42
    1 5 -16 12.95
    -1 5 16 12.3
    1 5 -16 12.29
    -1 5 16 11.61
    1 5 -15 4.33
    -1 5 15 4.22
    -1 5 15 4.72
    1 5 -15 4.03
    1 5 -15 3.78
    1 5 -14 0.22
    -1 5 14 0.25
    -1 5 14 0.53
    1 5 -14 0.38
    1 5 -14 0.32
    1 5 -13 9.5
    1 5 -13 10.93
    -1 5 13 11.29
    1 5 -13 11.15
    -1 5 13 11.1
    1 5 -12 18.36
    -1 5 12 16.17
    -1 5 12 16.26
    1 5 -12 18.27
    1 5 -12 15.6
    -1 5 11 22.13
    1 5 -11 21.84
    -1 5 11 22.19
    1 5 -11 24.58
    1 5 -11 21.52
    1 5 -10 60.79
    -1 5 10 55.04
    -1 5 10 58.27
    1 5 -10 57.62
    -1 -5 -10 56.6
    1 5 -10 57.01
    -1 5 9 22.51
    -1 5 9 21.56
    -1 5 9 23.28
    1 5 -9 23.52
    1 5 -9 22.96
    -1 -5 -9 20.25
    1 5 -9 22.31
    -1 5 8 22.15
    -1 5 8 21.9
    1 5 -8 21.16
    -1 5 8 22.81
    -1 -5 -8 21.3
    1 5 -8 22.43
    1 5 -7 15.29
    -1 5 7 16.08
    -1 5 7 15.58
    1 5 -7 16.97
    -1 5 7 18.17
    -1 5 6 6.26
    -1 5 6 7.12
    -1 5 6 6.69
    -1 5 6 6.68
    1 5 -6 5.92
    -1 5 5 5.16
    -1 5 5 4.63
    -1 5 5 4.81
    -1 5 5 4.98
    1 5 -5 5.96
    -1 5 4 12.96
    -1 5 4 13.22
    -1 5 4 14.13
    1 5 -4 13.61
    -1 5 4 13.98
    1 5 -3 5.33
    -1 5 3 4.76
    -1 5 3 4.57
    -1 5 3 3.98
    -1 5 3 5.12
    -1 5 2 6.81
    -1 5 2 6.72
    -1 5 2 5.57
    -1 5 2 7.25
    1 5 -2 7.06
    -1 5 1 2.38
    -1 5 1 2.51
    1 5 -1 2.31
    -1 5 1 2.15
    -1 5 1 2.05
    -1 5 1 2.1
    -1 5 0 3.67
    -1 5 0 4.18
    -1 5 0 4.13
    1 5 0 4.57
    -1 5 0 3.96
    -1 5 0 3.38
    1 5 1 1.89
    -1 5 -1 2.14
    -1 5 -1 3.08
    -1 5 -1 2.58
    1 5 1 2.28
    -1 5 -1 2.57
    1 5 2 7.8
    -1 5 -2 8.62
    -1 5 -2 7.55
    -1 5 -2 7.95
    1 5 2 7.71
    1 5 2 7.87
    -1 5 -2 6.26
    -1 5 -3 5.61
    1 5 3 5.24
    -1 5 -3 6.64
    1 5 3 5.22
    1 5 3 5.75
    -1 5 -3 5.75
    -1 5 -3 8.04
    1 5 4 14.45
    -1 5 -4 12.99
    -1 5 -4 13.68
    1 5 4 14.41
    1 5 4 15.15
    1 5 4 14.88
    -1 5 -4 13.89
    -1 5 -4 12.72
    1 5 5 6.47
    -1 5 -5 5.95
    1 5 5 6.76
    -1 5 -5 6.25
    -1 5 -5 6.28
    1 5 5 7.29
    -1 5 -5 6.54
    -1 5 -6 9.06
    1 5 6 7.25
    -1 5 -6 6.39
    -1 5 -6 6.89
    1 5 6 7.1
    1 5 6 6.23
    -1 5 -6 6.02
    1 5 7 15.27
    -1 5 -7 16.63
    -1 5 -7 16.65
    -1 5 -7 16.56
    1 5 7 16.5
    1 5 7 17.73
    -1 5 -7 14.34
    1 5 8 23.83
    -1 5 -8 20.16
    -1 5 -8 24.07
    -1 5 -8 23.55
    1 5 8 24.68
    1 5 8 23.74
    1 5 9 25.8
    -1 5 -9 23.89
    -1 5 -9 25.77
    1 5 9 26.93
    1 5 9 25.54
    -1 5 -9 24.31
    -1 5 -10 55.48
    -1 5 -10 53.27
    1 5 10 56.05
    1 5 10 55.2
    -1 5 -11 21.08
    -1 5 -11 20.77
    1 5 11 21.38
    1 5 11 21.25
    -1 5 -12 11.91
    1 5 12 14.21
    -1 5 -12 13.79
    1 5 12 12.29
    -1 5 -13 9.14
    -1 5 -13 9.87
    1 5 13 10.57
    1 5 13 10.56
    -1 5 -14 0.52
    1 5 14 0.46
    1 5 14 0.77
    -1 5 -15 4.16
    1 5 15 4.91
    1 5 15 5.13
    -1 5 -16 12.41
    1 5 16 11.62
    1 5 16 11.64
    -1 5 -17 0.58
    1 5 17 0.85
    -1 5 -18 13.47
    1 5 18 12.41
    -1 5 -19 -0.06
    1 5 19 0.25
    -1 5 -20 5.96
    1 5 20 5.37
    -1 5 -21 0.72
    -1 5 -21 0.4
    1 5 21 0.6
    -1 5 -22 3.17
    1 5 22 2.94
    -1 5 -22 4.17
    -1 5 -23 0.53
    1 5 23 0.37
    -1 5 -23 0.48
    -1 5 -24 8.34
    1 5 24 8.1
    -1 5 -24 7.28
    -1 5 -25 1.86
    1 5 25 1.69
    -1 5 -25 2.14
    1 5 25 2.05
    1 5 26 13.49
    -1 5 -26 13.43
    1 5 26 11.06
    -1 5 -27 4.81
    1 5 27 4.47
    1 5 27 4.81
    -1 5 -28 7.52
    1 5 28 7.7
    1 5 28 7.25
    1 5 29 8.51
    -1 5 -29 10.88
    1 5 29 10.03
    1 5 30 6.72
    -1 5 -30 7.64
    1 5 30 7.04
    1 5 31 4.68
    -1 5 -31 5.27
    1 5 31 4.84
    -1 5 -32 13.39
    1 5 32 12.63
    1 5 32 12.43
    1 5 33 1.1
    -1 5 -33 1.27
    1 5 33 1.05
    -1 5 -34 4.49
    1 5 34 3.79
    1 5 34 4.19
    1 5 35 0.38
    -1 5 -35 0.34
    1 5 35 0.31
    -1 5 -36 7.69
    1 5 36 7.33
    1 6 -27 6.53
    -1 6 27 5.95
    1 6 -26 0.65
    -1 6 26 0.64
    -1 6 26 0.71
    1 6 -25 12.71
    -1 6 25 11.89
    -1 6 25 11.43
    1 6 -24 6.74
    -1 6 24 6.21
    -1 6 24 5.84
    1 6 -23 12.35
    -1 6 23 11.63
    -1 6 23 12.02
    1 6 -22 5.48
    -1 6 22 5.47
    -1 6 22 5.03
    1 6 -21 5.9
    -1 6 21 5.81
    -1 6 21 5.18
    -1 6 20 4.04
    -1 6 20 4.31
    1 6 -20 3.35
    1 6 -19 0.4
    -1 6 19 0.31
    -1 6 19 0.29
    1 6 -18 0.69
    1 6 -18 0.94
    -1 6 18 0.74
    -1 6 18 0.96
    1 6 -17 8.86
    1 6 -17 9.79
    -1 6 17 8.31
    -1 6 17 8.15
    1 6 -16 0.71
    1 6 -16 0.88
    -1 6 16 0.75
    -1 6 16 0.62
    -1 6 15 9.87
    1 6 -15 10.96
    -1 6 15 10.33
    1 6 -15 10.44
    -1 6 14 4.43
    1 6 -14 4.79
    1 6 -14 4.97
    -1 6 14 4.22
    1 6 -13 8.88
    1 6 -13 8.13
    -1 6 13 8.19
    -1 6 13 8
    1 6 -12 3.27
    1 6 -12 3.03
    -1 6 12 4.33
    -1 6 12 3.93
    1 6 -11 6.43
    1 6 -11 6.5
    -1 6 11 6.49
    -1 6 11 6.53
    1 6 -10 0.75
    1 6 -10 1.14
    -1 6 10 1.17
    -1 6 10 0.68
    1 6 -9 3.48
    -1 6 9 3.97
    1 6 -9 3.52
    1 6 -8 1.57
    1 6 -8 1.19
    -1 6 8 0.92
    1 6 -7 4.99
    1 6 -7 5.02
    -1 6 7 6.37
    1 6 -6 17.39
    -1 6 6 16.95
    1 6 -6 17.1
    1 6 -5 2.47
    1 6 -5 1.78
    1 6 -4 6.57
    1 6 -4 6.03
    -1 6 4 7.92
    -1 6 3 18.94
    1 6 -3 18.6
    1 6 -3 16.43
    -1 6 2 10.51
    -1 6 2 10.45
    1 6 -2 10.65
    -1 6 1 0.76
    1 6 -1 0.52
    -1 6 0 6.6
    -1 6 0 7.71
    1 6 0 6.42
    -1 6 0 6
    -1 6 -1 0.74
    1 6 1 0.48
    -1 6 -1 0.92
    -1 6 -1 1.35
    1 6 2 10.1
    -1 6 -2 11.77
    -1 6 -2 10.12
    -1 6 -2 10.37
    -1 6 -3 16.11
    -1 6 -3 17.33
    1 6 3 16.39
    -1 6 -4 8.15
    1 6 4 7.81
    -1 6 -4 8.94
    -1 6 -5 2.07
    -1 6 -5 3.36
    1 6 5 2.3
    -1 6 -6 15.09
    1 6 6 15.47
    -1 6 -7 3.81
    1 6 7 4.01
    -1 6 -8 1.89
    1 6 8 1.68
    -1 6 -9 5.04
    1 6 9 5.38
    -1 6 -10 1.42
    1 6 10 1.42
    -1 6 -11 8
    1 6 11 9.15
    -1 6 -12 3.79
    1 6 12 4.43
    -1 6 -13 7.92
    1 6 13 8.5
    -1 6 -14 5.68
    1 6 14 5.85
    -1 6 -15 11.18
    1 6 15 11.84
    -1 6 -16 1.01
    1 6 16 0.82
    -1 6 -17 9.13
    1 6 17 7.42
    -1 6 -18 0.43
    1 6 18 0.44
    -1 6 -19 0.22
    1 6 19 0.12
    -1 6 -20 3.17
    1 6 20 2.58
    -1 6 -21 6.54
    1 6 21 5.74
    -1 6 -22 6.26
    1 6 22 5.61
    -1 6 -23 13.03
    1 6 23 11.85
    -1 6 -24 6.84
    1 6 24 6
    -1 6 -25 12.25
    1 7 -8 0.87
    1 7 -7 6
    1 7 -6 6.44
    1 7 -5 2.9
    1 7 -4 2.63
    1 7 -3 10.81
    1 7 -2 2.48
    1 7 -1 8.44
    1 7 0 9.23
    1 7 1 8.16
    1 7 2 2.41
    1 7 3 11.7
    1 7 4 2.98
    1 7 5 2.76
    1 7 6 6.64
    1 7 7 4.36
    -2 0 0 16.72
    -2 0 -1 90.44
    -2 0 1 80.37
    -2 0 2 139.09
    -2 0 -2 161.39
    -2 0 3 1.23
    -2 0 -3 0.67
    -2 0 -4 64.24
    -2 0 4 68.72
    -2 0 -5 35.68
    -2 0 5 35.85
    -2 0 6 64.65
    -2 0 -6 66.77
    -2 0 -7 31.05
    -2 0 7 29.23
    -2 0 -8 69.94
    -2 0 8 68.64
    -2 0 -9 5.95
    -2 0 9 7.3
    -2 0 -10 82.39
    -2 0 10 85.3
    -2 0 -11 20.71
    -2 0 11 22.9
    2 0 -12 3.78
    -2 0 -12 3.33
    -2 0 -13 65.68
    -2 0 -13 65.09
    2 0 -14 3.02
    -2 0 -14 3.6
    2 0 -14 3.34
    -2 0 -14 3.7
    2 0 -15 7.35
    -2 0 -15 6.75
    -2 0 -15 7
    2 0 -16 70.79
    -2 0 -16 69.37
    -2 0 -16 73.41
    2 0 -17 64.35
    -2 0 -17 59.86
    -2 0 -17 64
    2 0 -18 9.1
    2 0 18 8.73
    -2 0 -18 9.07
    -2 0 -18 9.61
    2 0 19 33.95
    -2 0 -19 37.42
    -2 0 -19 37.64
    2 0 -20 34.37
    -2 0 -20 38.01
    2 0 20 37.23
    -2 0 -21 16.25
    2 0 21 15.63
    -2 0 21 14.85
    2 0 -21 13.9
    2 0 22 0.53
    -2 0 -22 0.52
    2 0 -22 0.5
    -2 0 22 0.66
    2 0 23 6.96
    2 0 -23 6.5
    -2 0 23 7.24
    -2 0 24 13.92
    2 0 -24 12.76
    2 0 24 13.66
    -2 0 -24 11.45
    -2 0 25 29.28
    -2 0 -25 26.81
    2 0 -26 32.54
    -2 0 26 35.54
    -2 0 -26 35.5
    2 0 -27 20.95
    -2 0 27 20.94
    -2 0 -27 19.64
    2 0 -28 6.53
    -2 0 28 7.13
    -2 0 -28 5.9
    2 0 -29 15.63
    -2 0 29 15.14
    -2 0 -29 14.28
    2 0 -30 31.56
    -2 0 -30 41.16
    2 0 -31 10.01
    -2 0 -31 9.62
    2 0 32 0.01
    2 0 -32 0.39
    2 0 -32 0
    -2 0 -32 -0.04
    -2 0 -32 0.26
    2 0 33 2.07
    2 0 -33 2.27
    2 0 -33 1.55
    -2 0 -33 1.95
    -2 0 -33 2
    2 0 -34 6.72
    2 0 -34 6.36
    2 0 34 7.26
    -2 0 -34 5.97
    -2 0 -34 5.67
    2 0 35 46.93
    -2 0 -35 53.92
    2 0 -35 49.54
    2 0 -35 52.55
    -2 0 -35 51.49
    2 0 36 10.51
    2 0 -36 12.41
    -2 0 -36 12.06
    -2 0 -36 11.82
    2 0 -37 24.54
    -2 0 -37 24.43
    -2 0 -37 23.52
    2 0 37 25.14
    2 0 -37 24.31
    2 0 38 0.18
    2 0 -38 0.08
    -2 0 -38 0.18
    2 0 -39 9.83
    2 0 39 9.6
    -2 0 -39 11.29
    2 0 -40 6.14
    2 0 40 7.55
    -2 0 -40 7.14
    2 0 41 3
    -2 0 -41 2.79
    2 0 -41 2.93
    2 0 42 1.6
    2 0 -42 1.89
    2 0 -42 1.83
    -2 0 -42 1.51
    2 0 -43 3.69
    2 0 43 3.09
    2 0 -43 3.31
    -2 0 -43 3.74
    2 0 44 3.37
    2 0 -44 3.51
    -2 0 -44 3.28
    2 0 -45 6.97
    -2 0 -45 6.8
    2 0 45 7.16
    2 0 -46 4.41
    2 0 46 3.94
    -2 0 -46 3.95
    -2 0 -47 1.64
    2 0 47 1.77
    2 0 -47 1.41
    2 0 -48 0.39
    -2 0 -48 0.47
    2 0 48 0.48
    2 0 -49 4.37
    -2 0 -49 4.92
    2 1 -49 5.29
    2 -1 48 0.46
    2 1 -48 0.5
    -2 -1 -48 0.4
    2 -1 47 0.21
    2 1 -47 0.25
    -2 -1 -47 0.3
    2 -1 46 1.7
    2 1 -46 1.7
    2 1 -46 1.52
    -2 -1 -46 1.65
    2 -1 45 1.25
    2 1 -45 1
    2 1 -45 1.02
    -2 -1 -45 1.11
    2 -1 44 0.44
    2 1 -44 0.31
    2 1 -44 0.36
    -2 -1 -44 0.31
    2 -1 43 2.14
    -2 -1 -43 2.11
    2 1 -43 1.97
    2 1 -43 1.94
    2 1 -42 7.05
    2 -1 42 7.44
    2 1 -42 6.4
    -2 -1 -42 6.9
    2 1 -41 6.46
    2 -1 41 6.15
    2 1 -41 6.66
    -2 -1 -41 5.94
    2 -1 40 0.48
    2 1 -40 0.51
    -2 -1 -40 0.6
    2 1 -40 0.51
    2 1 -39 4.7
    2 -1 39 4.57
    2 1 -39 4.22
    -2 -1 -39 4.25
    2 -1 38 9.76
    2 1 -38 9.5
    2 1 -38 10.03
    -2 -1 -38 9.84
    2 -1 37 10.71
    2 1 -37 9.07
    2 1 -37 8.79
    -2 -1 -37 9.48
    2 -1 36 3.67
    2 1 -36 3.32
    -2 -1 -36 3.77
    2 1 -36 2.77
    -2 -1 -36 3.61
    2 -1 35 27.68
    2 1 -35 27.23
    -2 -1 -35 27.52
    2 1 -35 25.43
    -2 -1 -35 26.11
    2 1 -34 17.18
    -2 -1 -34 15.87
    2 1 -34 16.19
    -2 -1 -34 17.43
    2 1 -33 7.2
    2 -1 33 8.21
    -2 -1 -33 7.86
    2 1 -33 7.18
    -2 -1 -33 8.1
    2 -1 32 19.98
    2 1 -32 20.28
    2 1 -32 20.65
    -2 -1 -32 18.02
    -2 -1 -32 20.84
    2 -1 31 12.77
    2 1 -31 12.25
    -2 -1 -31 14.04
    2 1 -31 13.54
    -2 -1 -31 13.88
    -2 -1 -30 27.45
    2 1 -30 23.28
    -2 -1 -29 59.43
    2 1 -29 55.25
    2 1 -28 10.48
    -2 -1 -28 10.41
    2 1 -27 18.03
    -2 1 27 19.63
    -2 -1 -27 20.23
    -2 1 26 6.28
    -2 -1 -26 5.73
    2 1 -26 6.44
    -2 -1 -25 10.54
    -2 1 25 10.27
    2 1 -25 9.76
    -2 -1 -24 67.69
    -2 1 24 68.6
    -2 1 24 63.23
    2 1 -24 66.29
    -2 -1 -23 11.88
    -2 -1 -23 12.08
    -2 1 23 11.66
    -2 1 23 12.63
    2 1 -23 12.17
    -2 -1 -22 15.43
    2 1 -22 16.27
    -2 -1 -22 15.96
    -2 1 22 12.87
    -2 1 22 14.78
    -2 -1 -21 11.57
    -2 -1 -21 11.72
    -2 1 21 11.39
    -2 1 21 12.58
    2 1 -21 11.04
    -2 1 20 30.64
    -2 -1 -20 31.48
    -2 1 20 30.61
    -2 -1 -20 32.26
    -2 -1 -19 55.31
    -2 1 19 51.53
    2 1 -19 53.66
    -2 1 19 51.82
    -2 -1 -19 56.44
    -2 -1 -18 50.98
    -2 1 18 55.56
    -2 1 18 49.58
    2 1 -18 50.94
    -2 -1 -18 49.96
    -2 -1 -17 15.57
    -2 1 17 16.55
    -2 1 17 15.55
    2 1 -17 15.94
    -2 -1 -17 17
    -2 -1 -16 69.9
    -2 1 16 69.44
    2 1 -16 71.42
    -2 1 15 23.56
    -2 1 15 20.45
    2 1 -15 21.33
    -2 -1 -15 21.65
    -2 -1 -14 62.28
    -2 1 14 63.66
    -2 1 13 212.37
    2 1 -13 214.89
    -2 1 12 107.52
    2 1 -12 102.3
    -2 1 11 37.16
    2 1 -11 35.57
    -2 1 10 14.98
    -2 1 10 14.62
    2 1 -10 14.86
    -2 1 9 4.4
    -2 1 9 5.13
    -2 1 8 129.4
    -2 1 8 118.41
    -2 1 7 9.36
    -2 1 7 8.77
    2 1 -7 7.96
    -2 1 6 44.79
    -2 1 6 43.23
    2 1 -6 44.76
    -2 1 5 16.87
    2 1 -5 16.6
    -2 1 5 16.45
    2 1 -5 18.1
    2 1 -4 163.63
    2 -1 4 160.96
    -2 1 4 159.08
    -2 1 4 165.07
    -2 1 3 1.66
    2 -1 3 1.76
    -2 1 3 1.77
    2 1 -3 1.44
    2 1 -3 1.54
    -2 1 3 1.48
    -2 1 2 9.67
    2 -1 2 9.77
    -2 -1 -2 9.77
    -2 1 2 9.56
    2 1 -2 8.86
    2 1 -2 10.43
    -2 1 2 9.5
    -2 1 1 65.83
    2 -1 1 69.98
    -2 1 1 62.78
    2 1 -1 65.87
    2 1 -1 67.25
    -2 1 1 65.5
    2 1 0 81.77
    2 1 0 85.6
    -2 1 0 81.8
    -2 1 0 84.71
    -2 1 -1 64.77
    2 1 1 65.92
    -2 1 -1 65.4
    -2 1 -1 63.37
    -2 1 -2 13
    2 1 2 12.71
    -2 1 -2 14.84
    2 1 2 13.42
    -2 1 -2 13.03
    2 1 3 3.81
    -2 1 -3 2.83
    -2 1 -3 3.48
    2 1 3 3.59
    -2 1 -3 2.63
    2 1 4 154.8
    -2 1 -4 157.45
    -2 1 -4 154.58
    2 1 5 13.25
    -2 1 -5 12.64
    2 1 5 11.95
    2 1 6 37.86
    -2 1 -6 37.33
    2 1 6 40.54
    -2 1 -6 37.38
    2 1 7 6.8
    2 1 7 7.45
    -2 1 -7 6.5
    -2 1 -7 6.41
    -2 1 -8 127.02
    2 1 8 129.21
    2 1 9 4.43
    -2 1 -9 4.96
    2 1 9 5.17
    -2 1 -9 4.82
    2 1 10 13.43
    2 1 10 13.76
    -2 1 -10 13.73
    -2 1 -10 13.05
    -2 1 -11 42.24
    2 1 11 38.84
    2 1 11 40.88
    -2 1 -12 108.46
    2 1 12 102.72
    2 1 12 108.61
    -2 1 -13 217.01
    2 1 13 227.46
    -2 1 -14 60.7
    2 1 14 60.46
    -2 1 -15 21.01
    2 1 15 20.86
    -2 1 -16 74.28
    2 1 16 73.11
    -2 1 -17 17.49
    2 1 17 19.65
    2 -1 -17 18.26
    -2 1 -18 63.01
    2 1 18 58.74
    2 -1 -18 58.34
    2 1 19 56.89
    2 -1 -19 55.32
    -2 1 -20 34.36
    2 1 20 34.27
    2 -1 -20 32.45
    2 1 21 12.11
    -2 1 -21 11.14
    2 -1 -21 10.82
    2 1 22 14.07
    -2 1 -22 12.81
    2 -1 -22 14.41
    -2 1 -23 10.63
    2 1 23 11.48
    2 -1 -23 12.22
    2 1 24 64.57
    -2 1 -24 66.2
    2 -1 -24 69.6
    2 1 25 14.96
    -2 1 -25 13.69
    2 -1 -25 14.36
    2 1 26 7.2
    -2 1 -26 6.62
    2 -1 -26 8.69
    2 1 27 18.79
    -2 1 -27 17.31
    2 -1 -27 19.21
    2 -1 -28 9.35
    -2 1 -28 8.15
    2 -1 -29 60.8
    -2 1 -29 51.87
    2 -1 -30 27.44
    -2 1 -30 26.57
    2 1 31 9.77
    -2 1 -31 10.48
    2 -1 -31 11.34
    -2 1 -31 10.73
    2 -1 -31 11.71
    2 1 32 20.57
    -2 1 -32 15.93
    2 -1 -32 17.79
    -2 1 -32 19.39
    2 -1 -32 20.05
    -2 1 -33 6.22
    2 1 33 5.34
    -2 1 -33 6.11
    2 -1 -33 6
    2 -1 -33 6.81
    2 1 34 18.99
    -2 1 -34 17.24
    2 -1 -34 16.53
    -2 1 -34 16.91
    2 1 35 32.44
    2 -1 -35 30.71
    -2 1 -35 31.21
    2 1 36 2.42
    2 -1 -36 2.38
    -2 1 -36 3.33
    2 1 37 10.3
    2 -1 -37 11.27
    -2 1 -37 11.92
    2 1 38 9.85
    2 -1 -38 10.54
    -2 1 -38 10.42
    2 -1 -39 4.09
    2 1 39 4.29
    -2 1 -39 3.93
    2 1 40 0.25
    2 -1 -40 0.16
    -2 1 -40 0.06
    2 -1 -40 0.12
    2 1 41 6.02
    2 -1 -41 5.82
    -2 1 -41 6
    2 1 42 6.58
    2 -1 -42 6.32
    -2 1 -42 6.05
    2 1 43 2.61
    2 -1 -43 2.43
    -2 1 -43 2.55
    2 1 44 0.22
    2 -1 -44 0.25
    -2 1 -44 0.31
    2 1 45 0.95
    2 -1 -45 1.26
    -2 1 -45 0.92
    2 1 46 2.1
    2 -1 -46 1.96
    -2 1 -46 2.01
    2 -1 -47 0.53
    -2 1 -47 0.44
    2 -1 -48 0.21
    2 2 -47 3.25
    -2 -2 -47 3.24
    -2 -2 -46 2.69
    2 2 -46 2.24
    2 2 -45 6.45
    -2 -2 -45 7.2
    2 2 -44 3.45
    2 -2 44 4.26
    2 2 -44 4.46
    -2 -2 -44 3.84
    2 -2 43 2.05
    2 2 -43 2.37
    2 2 -43 2.88
    -2 -2 -43 2.72
    2 -2 42 6.14
    2 2 -42 6.13
    2 2 -42 5.75
    -2 -2 -42 5.77
    2 -2 41 12.25
    2 2 -41 11.02
    2 2 -41 10.12
    -2 -2 -41 12.26
    2 -2 40 3.22
    2 2 -40 2.52
    2 2 -40 2.81
    -2 -2 -40 2.92
    2 -2 39 23.7
    2 2 -39 22.24
    2 2 -39 20.03
    -2 -2 -39 22.79
    2 -2 38 3.66
    2 2 -38 3.27
    -2 2 38 3.2
    2 2 -38 3.72
    -2 -2 -38 3.61
    2 -2 37 10.37
    2 2 -37 9.68
    -2 2 37 10.6
    2 2 -37 8.47
    -2 -2 -37 10.47
    2 -2 36 4.07
    -2 2 36 3.45
    2 2 -36 2.96
    2 2 -36 3.58
    -2 -2 -36 3.87
    2 -2 35 0.7
    2 2 -35 0.67
    -2 2 35 0.84
    2 2 -35 1.09
    -2 -2 -35 1.03
    2 -2 34 5.95
    -2 2 34 5.1
    2 2 -34 5.45
    -2 2 34 5.94
    2 2 -34 4.78
    2 2 -34 5.45
    -2 -2 -34 4.9
    2 2 -33 1.15
    -2 2 33 1.81
    2 2 -33 1.59
    -2 2 33 1.63
    2 2 -33 1.29
    -2 -2 -33 1.56
    2 -2 33 1.22
    2 -2 32 41.57
    -2 2 32 41.71
    -2 2 32 41.23
    2 2 -32 40.99
    2 2 -32 41.02
    2 2 -32 39.79
    -2 -2 -32 42.57
    2 -2 31 8.82
    -2 -2 -31 8.01
    2 2 -31 7.85
    -2 2 31 9.36
    2 2 -31 8.43
    -2 2 31 8.6
    2 2 -31 7.77
    -2 -2 -31 8.85
    2 2 -30 3.06
    -2 2 30 2.74
    -2 -2 -30 2.85
    2 2 -30 3.11
    -2 2 30 2.12
    2 2 -30 2.83
    2 2 -30 2.41
    -2 -2 -30 2.47
    -2 -2 -29 26.35
    2 2 -29 25.57
    -2 2 29 26.17
    2 2 -29 27.36
    -2 2 29 25.68
    2 2 -29 26.63
    2 2 -29 24.53
    -2 -2 -29 25.13
    2 2 -28 16.73
    -2 -2 -28 16.05
    2 2 -28 14.5
    -2 2 28 16.03
    2 2 -28 16.97
    2 2 -28 15.54
    -2 -2 -27 18.91
    -2 2 27 20.7
    2 2 -27 18.22
    -2 2 26 19.17
    2 2 -26 21.8
    -2 -2 -25 4.58
    -2 2 25 3.73
    2 2 -25 4.13
    -2 -2 -24 6.94
    -2 2 24 5.61
    2 2 -24 6.61
    2 2 -23 12
    -2 -2 -23 12.33
    2 2 -22 18.43
    -2 -2 -22 19.87
    -2 2 21 5.85
    2 2 -21 6.99
    -2 -2 -21 7.32
    -2 -2 -20 11.61
    -2 2 20 9.37
    -2 2 20 10.88
    -2 2 19 16.88
    -2 2 19 18.85
    2 2 -19 18.46
    -2 -2 -19 20.13
    -2 2 18 57.63
    -2 2 18 59.32
    2 2 -18 60.56
    -2 2 17 16.03
    -2 2 17 16.79
    -2 -2 -17 14.56
    2 2 -17 17.2
    -2 2 16 30.75
    -2 2 16 29.46
    -2 -2 -16 30.35
    2 2 -16 28.11
    -2 2 15 31.08
    -2 2 15 31.82
    2 2 -15 28.35
    -2 2 14 13.4
    -2 2 14 13.7
    2 2 -14 12.14
    -2 2 13 101.29
    2 2 -13 99.28
    -2 2 12 14.6
    2 2 -12 14.72
    -2 2 11 5.48
    -2 2 11 5.26
    2 2 -11 5.7
    -2 2 10 157.44
    2 2 -10 150.45
    -2 2 9 13.76
    2 2 -9 14.13
    -2 2 8 100.8
    -2 2 8 96.58
    2 2 -8 97.03
    -2 2 7 17.39
    -2 2 7 16.12
    2 2 -7 17.79
    -2 2 6 175.01
    -2 2 6 166.41
    -2 2 5 69.79
    2 2 -5 66.52
    -2 2 4 4.25
    -2 2 4 5.39
    2 2 -4 4.54
    -2 2 3 84.11
    2 2 -3 69.65
    -2 2 2 42.42
    2 2 -2 43.31
    2 2 -2 41.17
    -2 2 1 19.74
    2 2 -1 19.27
    2 2 -1 17.36
    -2 2 0 23.74
    2 2 0 23.08
    2 2 0 21.64
    -2 2 -1 21.85
    -2 2 -1 24.34
    2 2 1 22.61
    -2 2 -1 22.21
    2 2 1 22.1
    -2 2 -2 40.04
    -2 2 -2 41.39
    2 2 2 40
    -2 2 -2 42.25
    -2 2 -3 77.06
    2 2 3 73.94
    2 2 3 74.9
    2 2 4 3.97
    -2 2 -4 3.98
    -2 2 -4 4.48
    -2 2 -4 3.84
    2 2 4 3.95
    -2 2 -5 62.75
    -2 2 -5 65.36
    2 2 5 67.05
    2 2 5 66.9
    -2 2 -6 156.52
    -2 2 -6 174.49
    2 2 6 162.21
    -2 2 -6 159.87
    2 2 6 174.97
    2 2 7 13.31
    -2 2 -7 13.22
    -2 2 -7 13.52
    2 2 7 13.87
    -2 2 -7 11.45
    -2 2 -8 86.65
    2 2 8 90.58
    -2 2 -8 89.36
    2 2 9 14.44
    -2 2 -9 12.75
    -2 2 -9 14.99
    2 2 9 14.2
    -2 2 -9 14.27
    2 2 10 181.02
    -2 2 -10 179.61
    2 2 10 167.01
    -2 2 -10 159.61
    -2 2 -10 171.6
    2 2 11 3.43
    -2 2 -11 2.95
    -2 2 -11 3.1
    2 2 11 2.96
    2 2 12 21.99
    -2 2 -12 23.55
    -2 2 -12 23.14
    2 2 12 21.94
    2 2 13 108.95
    -2 2 -13 104.52
    2 2 13 105.07
    2 2 14 19.13
    -2 2 -14 18.51
    2 2 14 17.93
    2 2 15 37.01
    -2 2 -15 40.68
    2 2 15 38.35
    -2 2 -16 36.35
    2 2 16 37.15
    -2 2 -16 34.71
    2 2 17 13.63
    -2 2 -17 14.91
    -2 2 -18 61.8
    -2 2 -18 61.23
    -2 2 -19 22.42
    -2 2 -19 22.66
    -2 2 -20 11
    -2 2 -20 9.69
    -2 2 -21 7.96
    -2 2 -22 22.09
    -2 2 -23 12.18
    -2 2 -24 10.56
    -2 2 -25 5.11
    -2 2 -26 20.46
    -2 2 -27 20.33
    2 2 28 18.53
    -2 2 -28 19.05
    2 -2 -28 19.77
    -2 2 -28 18.4
    2 2 29 29.8
    -2 2 -29 29.22
    -2 2 -29 27.44
    2 -2 -29 33.32
    -2 2 -29 30.05
    2 2 30 1.94
    -2 2 -30 2.89
    -2 2 -30 2.07
    2 -2 -30 1.91
    -2 2 -31 10.7
    -2 2 -31 10.53
    2 -2 -31 10.66
    2 2 31 12.73
    -2 2 -32 42.04
    2 -2 -32 40.6
    -2 2 -32 37.37
    2 2 32 38.68
    2 2 33 2.12
    -2 2 -33 1.41
    2 -2 -33 2.09
    -2 2 -33 2.18
    -2 2 -34 5.33
    2 -2 -34 6.08
    -2 2 -34 6.78
    2 2 34 5.44
    2 2 35 1.47
    -2 2 -35 1.39
    2 -2 -35 1.46
    -2 2 -36 3.17
    2 -2 -36 3.24
    2 2 36 2.83
    2 -2 -37 13.25
    -2 2 -37 13.03
    2 2 37 12.27
    -2 2 -38 4.42
    2 -2 -38 4.45
    2 2 38 3.93
    2 -2 -39 20.65
    2 2 39 21.51
    2 -2 -40 3.01
    2 2 40 2.77
    2 -2 -41 12.39
    2 2 41 11.19
    2 -2 -42 5.78
    2 -2 -42 5.66
    2 -2 -43 2.91
    2 -2 -43 2.6
    2 -2 -44 3.29
    2 -2 -44 2.91
    2 -2 -45 6.59
    2 -2 -45 6.72
    2 -2 -46 2.7
    -2 3 44 0.05
    2 3 -44 0.14
    -2 3 43 1.97
    -2 3 43 1.77
    2 3 -43 2.35
    2 3 -43 2
    -2 3 42 1.69
    2 3 -42 1.91
    2 3 -42 1.78
    -2 -3 -42 1.9
    -2 3 41 1.16
    2 3 -41 1.27
    -2 -3 -41 1.4
    -2 3 40 2.28
    2 3 -40 2.41
    -2 -3 -40 2.18
    -2 3 39 0.33
    2 3 -39 0.56
    -2 3 38 1.52
    2 3 -38 1.31
    2 3 -38 1.38
    -2 3 37 8.37
    2 3 -37 7.22
    2 3 -37 7.13
    -2 3 36 3.86
    2 3 -36 3.15
    2 3 -36 3.45
    -2 3 35 6.76
    2 3 -35 5.93
    -2 3 34 6.85
    2 3 -34 6.78
    -2 3 33 1.33
    2 3 -33 1.19
    -2 3 32 1.34
    2 3 -32 1.68
    2 3 -31 7.38
    -2 3 31 7.39
    -2 3 30 13.28
    2 3 -30 11.3
    -2 3 30 12.94
    2 3 -30 12.87
    2 3 -29 5.35
    -2 3 29 5.62
    2 3 -29 5.66
    -2 3 29 5.59
    2 3 -29 6.53
    2 3 -28 2.49
    2 3 -28 2.44
    -2 3 28 2.34
    -2 3 28 1.88
    2 3 -28 2.68
    2 3 -27 22.83
    -2 3 27 22.44
    2 3 -27 21.33
    -2 3 27 19.25
    2 3 -27 24.07
    -2 -3 -26 28.76
    2 3 -26 26.79
    -2 3 26 27.69
    2 3 -26 29.21
    -2 3 26 26.63
    2 3 -26 30.45
    -2 -3 -25 37.24
    -2 3 25 35.84
    2 3 -25 29.84
    2 3 -25 35.13
    -2 3 25 33.14
    2 3 -25 31.65
    2 3 -24 17.59
    -2 3 24 17.96
    2 3 -24 16.85
    -2 3 24 17
    2 3 -24 12.93
    -2 -3 -24 16.52
    2 3 -23 0.52
    -2 -3 -23 0.07
    2 3 -23 0.35
    2 3 -23 0.37
    -2 3 23 0.17
    -2 3 23 0.55
    -2 3 22 3.74
    2 3 -22 3.03
    -2 -3 -22 3.16
    -2 3 21 3.19
    2 3 -21 2.91
    -2 -3 -21 3.46
    -2 3 20 6.47
    -2 3 20 6.86
    2 3 -20 7.11
    -2 -3 -20 6.44
    -2 3 19 8.92
    -2 3 19 11.45
    2 3 -19 9.7
    -2 -3 -19 9.85
    -2 3 18 12.03
    -2 3 18 10.39
    -2 -3 -18 11.96
    2 3 -18 12.06
    -2 3 17 7.28
    -2 3 17 6.6
    -2 -3 -17 7.33
    2 3 -17 6.88
    -2 3 16 14.78
    -2 3 16 12.73
    -2 -3 -16 13.85
    2 3 -16 13.02
    -2 3 15 16.26
    -2 3 15 17.73
    2 3 -15 14.6
    -2 3 14 3.14
    -2 3 14 3.24
    2 3 -14 3.38
    -2 3 13 6.75
    -2 3 13 6.17
    2 3 -13 6.6
    -2 3 12 33.96
    -2 3 12 35.58
    -2 3 11 61.12
    -2 3 11 64.37
    -2 3 10 8.39
    2 3 -10 9.27
    -2 3 9 38.85
    2 3 -9 32.95
    -2 3 8 15.38
    2 3 -8 15.56
    -2 3 7 36.58
    2 3 -7 36.25
    2 3 -6 77.77
    -2 3 6 79.57
    -2 3 5 18.39
    2 3 -5 17.6
    -2 3 5 15.99
    -2 3 4 4.5
    -2 3 4 4.12
    2 3 -4 4.57
    -2 3 3 6.8
    -2 3 3 7.02
    2 3 -3 6.68
    -2 3 2 6.86
    -2 3 2 6.06
    2 3 -2 5.89
    2 3 -1 2.05
    -2 3 1 2.47
    -2 3 1 2.52
    -2 3 0 3.82
    -2 3 0 3.84
    2 3 0 4.27
    -2 3 -1 3.63
    -2 3 -1 3.42
    2 3 1 3.01
    -2 3 -2 7.97
    -2 3 -2 7.6
    2 3 2 7.53
    -2 3 -3 9.08
    -2 3 -3 7.22
    2 3 3 7.48
    -2 3 -4 5.49
    -2 3 -4 6.34
    2 3 4 5.88
    -2 3 -5 15.34
    -2 3 -5 15.95
    2 3 5 15.81
    -2 3 -6 73.46
    -2 3 -6 72.6
    2 3 6 75.58
    2 3 7 40.77
    -2 3 -7 43.04
    2 3 8 14.05
    -2 3 -8 15.68
    2 3 9 35.22
    -2 3 -9 33.11
    2 3 10 7.9
    -2 3 -10 9.64
    2 3 11 62.36
    -2 3 -11 53.95
    2 3 12 39.84
    -2 3 -12 39.37
    2 3 13 5.34
    -2 3 -13 5.57
    2 3 14 2.6
    -2 3 -14 2.83
    2 3 15 20.33
    -2 3 -15 19.48
    -2 3 -16 13.69
    -2 3 -17 8.36
    -2 3 -18 13.07
    -2 3 -19 9.85
    -2 3 -20 6.2
    -2 3 -21 3.39
    -2 3 -22 2.66
    2 3 23 0.64
    -2 3 -23 0.95
    -2 3 -23 1.12
    -2 3 -24 18.18
    -2 3 -24 19.89
    -2 3 -25 34.31
    2 3 25 32.2
    -2 3 -26 24.88
    -2 3 -26 22.83
    2 3 26 22.31
    -2 3 -27 16.64
    2 3 27 20.77
    -2 3 -28 3.11
    2 -3 -28 3.59
    2 3 28 3.28
    -2 3 -29 6.41
    2 -3 -29 6.77
    2 3 29 7.47
    -2 3 -30 12.1
    2 -3 -30 14.34
    2 3 30 12.31
    -2 3 -31 7.1
    2 -3 -31 6.98
    2 3 31 6.67
    2 3 32 1.9
    -2 3 -32 1.04
    -2 3 -32 1.24
    2 -3 -32 1.39
    2 3 33 1.45
    -2 3 -33 1.44
    -2 3 -33 1.48
    2 -3 -33 1.31
    -2 3 -34 6.7
    -2 3 -34 6.22
    2 -3 -34 7.07
    2 3 34 6.56
    2 -3 -35 7.39
    -2 3 -35 7.8
    2 3 35 6.55
    -2 3 -36 3.62
    2 -3 -36 3.9
    2 3 36 3.47
    -2 3 -37 9
    2 3 37 8.31
    2 3 38 1.73
    -2 3 -38 1.71
    2 3 39 0.51
    -2 3 -39 0.44
    -2 3 -40 2.25
    2 3 40 1.88
    2 3 41 1.06
    -2 3 -41 1.04
    2 -3 -41 0.86
    -2 3 -42 1.67
    2 -3 -42 1.35
    2 3 42 1.83
    2 -3 -43 2.72
    -2 3 -43 2.93
    2 3 43 3
    2 -3 -44 0.28
    2 4 -40 9.4
    -2 4 39 2.8
    2 4 -39 3.17
    -2 4 38 2.7
    -2 4 38 3.42
    -2 4 38 3.11
    2 4 -38 3.35
    -2 4 37 4.24
    -2 4 37 4.92
    -2 4 37 4.52
    2 4 -37 5.27
    -2 4 36 2.19
    -2 4 36 2.31
    -2 4 36 2.01
    2 4 -36 2.29
    -2 4 35 2.59
    -2 4 35 2.95
    2 4 -35 2.59
    -2 4 35 3.12
    -2 4 34 0.58
    -2 4 34 0.66
    2 4 -34 0.6
    -2 4 33 2.31
    -2 4 33 2.37
    2 4 -33 1.84
    2 4 -33 1.86
    -2 4 32 1.78
    2 4 -32 2.19
    -2 4 32 2.04
    2 4 -32 1.56
    2 4 -31 2.66
    -2 4 31 2.84
    -2 4 31 3.09
    -2 4 30 6.73
    -2 4 30 7.99
    2 4 -30 7.38
    -2 4 29 2.82
    -2 4 29 3.61
    2 4 -29 3.71
    -2 4 28 6.75
    -2 4 28 7.37
    2 4 -28 7.05
    2 4 -27 6.84
    -2 4 27 6.93
    -2 4 27 6.86
    2 4 -27 7.65
    2 4 -26 6.15
    -2 4 26 5.78
    -2 4 26 5.71
    2 4 -26 5.76
    2 4 -25 1.37
    -2 4 25 1.66
    2 4 -25 1.88
    2 4 -24 17.73
    -2 4 24 17.62
    2 4 -24 18.05
    2 4 -23 10.31
    -2 4 23 11.63
    -2 4 23 13.16
    2 4 -23 11.94
    2 4 -23 12.15
    2 4 -22 0.09
    2 4 -22 -0.07
    -2 4 22 -0.09
    -2 4 22 0.22
    2 4 -22 0.06
    2 4 -21 0.52
    -2 4 21 0.47
    2 4 -21 0.25
    -2 4 21 0.54
    -2 4 21 0.4
    2 4 -21 0.31
    -2 4 20 17.62
    -2 4 20 16.97
    2 4 -20 16.12
    2 4 -20 19.03
    2 4 -20 16.9
    -2 4 19 11.59
    -2 4 19 10.56
    2 4 -19 11.09
    2 4 -19 10.08
    2 4 -19 9.53
    -2 4 18 34.21
    2 4 -18 34.1
    -2 4 18 31.07
    -2 -4 -18 32.42
    2 4 -18 33.77
    2 4 -18 35.36
    2 4 -17 1.52
    -2 -4 -17 1.26
    -2 4 17 1.22
    2 4 -17 1.06
    -2 4 17 0.69
    -2 4 17 0.86
    2 4 -17 1.33
    -2 4 16 6.04
    2 4 -16 6.35
    -2 4 16 5.99
    -2 4 16 5.6
    -2 -4 -16 6.24
    2 4 -16 5.9
    2 4 -16 6.73
    -2 4 15 6.11
    2 4 -15 6.4
    -2 4 15 5.04
    -2 4 15 6.47
    -2 -4 -15 5.81
    2 4 -15 5.87
    2 4 -15 5.9
    2 4 -14 1.6
    -2 4 14 1.44
    2 4 -14 1.37
    -2 4 14 1.27
    -2 4 14 1.51
    -2 -4 -14 1.53
    2 4 -14 1.19
    -2 4 13 19.48
    -2 4 13 18.94
    2 4 -13 17.75
    -2 4 13 18.88
    2 4 -13 17.41
    2 4 -13 18.14
    -2 4 12 11.17
    2 4 -12 11.17
    -2 4 12 11.21
    2 4 -12 11.55
    2 4 -12 11.68
    -2 4 11 23.14
    2 4 -11 23.49
    -2 4 10 6.38
    2 4 -10 6.58
    -2 4 9 17.44
    2 4 -9 15.07
    -2 4 8 6.06
    2 4 -8 6.75
    -2 4 7 1.67
    -2 4 7 1.55
    2 4 -7 2.17
    -2 4 6 10.56
    -2 4 6 10.7
    2 4 -6 9.89
    -2 4 5 41.67
    2 4 -5 47.94
    -2 4 4 57.83
    2 4 -4 51.89
    -2 4 3 17.21
    2 4 -3 20.08
    -2 4 2 20.41
    2 4 -2 19.31
    -2 4 1 17.43
    2 4 -1 20.84
    -2 4 0 92.14
    2 4 0 92.59
    -2 4 -1 13.87
    2 4 1 12.23
    -2 4 -2 19.49
    2 4 2 16.15
    -2 4 -3 17.03
    2 4 3 18.79
    2 4 4 54.52
    -2 4 -4 49.29
    2 4 5 39.32
    -2 4 -5 39.35
    2 4 6 9.52
    -2 4 -6 8.67
    2 4 7 1.31
    -2 4 -7 1
    2 4 8 6.11
    -2 4 -8 5.59
    2 4 9 18.32
    -2 4 -9 18.41
    2 4 10 7.33
    -2 4 -10 6.83
    2 4 11 28.22
    -2 4 -11 26.26
    2 4 12 10.98
    -2 4 -12 12.07
    -2 4 -12 12.5
    -2 4 -12 11.91
    2 4 13 21.85
    -2 4 -13 20.46
    -2 4 -13 21.1
    -2 4 -13 21.48
    -2 4 -13 23.43
    2 4 13 22.43
    2 4 14 1.27
    -2 4 -14 1.27
    -2 4 -14 1.37
    -2 4 -14 1.08
    -2 4 -14 0.98
    -2 4 -15 7.06
    -2 4 -15 7.11
    -2 4 -15 6.67
    -2 4 -15 5.81
    2 4 15 6.4
    -2 4 -16 7.85
    -2 4 -16 7.64
    -2 4 -16 8.64
    -2 4 -16 9.42
    2 4 16 8.47
    2 4 17 2.07
    -2 4 -17 2.36
    -2 4 -17 2.47
    -2 4 -17 2.37
    -2 4 -17 2.07
    -2 4 -18 36.33
    -2 4 -18 32.89
    -2 4 -18 35.44
    2 4 18 36.7
    -2 4 -19 9.75
    -2 4 -19 9.85
    2 4 19 9.71
    -2 4 -20 14.9
    -2 4 -20 16.02
    2 4 20 16.41
    2 4 21 0.55
    -2 4 -21 0.82
    -2 4 -21 0.66
    2 4 22 0.13
    -2 4 -22 0.27
    -2 4 -23 13.34
    2 4 23 12.94
    -2 4 -24 19.28
    2 4 24 18.88
    2 4 25 1.43
    -2 4 -25 1.39
    -2 4 -26 4.96
    2 4 26 3.55
    -2 4 -27 7.41
    2 4 27 7.09
    -2 4 -28 8.12
    2 4 28 8.36
    -2 4 -29 3.11
    2 4 29 2.86
    -2 4 -30 8.39
    2 4 30 8.68
    -2 4 -31 2.59
    2 4 31 2.66
    -2 4 -32 2.86
    2 4 32 2.95
    2 4 33 1.97
    -2 4 -33 2.1
    2 4 34 0.37
    -2 4 -34 0.44
    -2 4 -35 2.77
    2 4 35 2.94
    -2 4 -36 2.43
    2 4 36 2.03
    -2 4 -37 5.3
    2 4 37 4.77
    -2 4 -38 3.81
    2 -4 -38 3.88
    2 4 38 3.67
    -2 4 -39 4.47
    2 -4 -39 4.06
    2 4 39 4.42
    -2 4 -40 9.11
    2 -4 -40 8.64
    2 4 40 9.7
    -2 5 33 6.09
    2 5 -33 6.08
    2 5 -32 3.02
    -2 5 32 3.3
    2 5 -32 3.52
    -2 5 31 2.15
    2 5 -31 2.1
    -2 5 30 0.42
    2 5 -30 0.39
    -2 5 29 0.15
    2 5 -29 0.17
    -2 5 28 1.05
    2 5 -28 0.96
    -2 5 27 1.19
    2 5 -27 1.24
    2 5 -26 1.36
    2 5 -26 1.53
    -2 5 26 1.5
    -2 5 25 7.14
    2 5 -25 7.73
    2 5 -25 6.84
    -2 5 24 1.71
    2 5 -24 1.76
    2 5 -24 1.97
    -2 5 23 9.81
    2 5 -23 9.2
    2 5 -23 9.69
    -2 5 22 9.11
    2 5 -22 9.8
    2 5 -22 9.05
    2 5 -21 2.25
    -2 5 21 2.24
    2 5 -21 2.15
    2 5 -21 2.54
    2 5 -20 13.18
    -2 5 20 12.78
    2 5 -20 13.11
    2 5 -20 14.15
    2 5 -19 10.54
    2 5 -19 12.64
    -2 5 19 10.96
    2 5 -19 12.71
    2 5 -18 19.18
    -2 5 18 18.4
    2 5 -18 18.59
    2 5 -18 18.17
    2 5 -17 8.32
    2 5 -17 8.78
    -2 5 17 8.79
    2 5 -17 7.78
    2 5 -16 22.07
    -2 5 16 21.28
    2 5 -16 22.49
    2 5 -15 5.66
    -2 5 15 4.59
    2 5 -15 4.58
    2 5 -14 1.03
    -2 5 14 0.95
    2 5 -14 1.22
    2 5 -13 10.1
    2 5 -13 8.91
    -2 5 13 8.48
    2 5 -13 8
    2 5 -12 3.59
    -2 5 12 3.02
    2 5 -12 3.76
    2 5 -12 3.1
    2 5 -11 0.99
    -2 5 11 1.24
    2 5 -11 0.8
    -2 5 10 5.2
    2 5 -10 5.31
    2 5 -10 5.29
    2 5 -9 0.33
    2 5 -9 0.16
    -2 5 9 0.05
    2 5 -9 0.36
    2 5 -8 0.48
    2 5 -8 1.02
    -2 5 8 0.83
    2 5 -8 0.74
    2 5 -7 10.76
    -2 5 7 9.16
    2 5 -7 9.51
    2 5 -7 8.95
    2 5 -6 0.34
    -2 5 6 0.13
    2 5 -6 0.36
    2 5 -5 8.67
    -2 5 5 9.66
    2 5 -5 8
    2 5 -5 10.48
    2 5 -4 10.81
    -2 5 4 8.6
    2 5 -4 9.24
    2 5 -4 8.6
    2 5 -3 3.05
    2 5 -3 2.92
    2 5 -2 25.96
    2 5 -2 28
    -2 5 2 24.82
    2 5 -1 1.77
    2 5 -1 1.36
    2 5 0 6.89
    2 5 0 6.37
    -2 5 0 5.47
    2 5 1 9.54
    2 5 1 2.62
    2 5 2 27.18
    -2 5 -2 30.35
    2 5 2 29.24
    -2 5 -2 29.14
    2 5 3 4.46
    -2 5 -3 3.86
    2 5 3 3.73
    -2 5 -3 3.62
    2 5 4 7.04
    -2 5 -4 6.84
    2 5 4 7.65
    2 5 5 9.39
    -2 5 -5 9.87
    2 5 5 10.4
    -2 5 -5 8.75
    -2 5 -6 0.26
    2 5 6 0.11
    2 5 7 10.49
    -2 5 -7 10.18
    2 5 7 11.8
    -2 5 -7 9.28
    2 5 8 0.58
    -2 5 -8 0.74
    2 5 8 0.79
    -2 5 -8 0.72
    2 5 9 0.57
    -2 5 -9 0.19
    -2 5 -9 0.24
    2 5 9 0.36
    -2 5 -10 4.78
    2 5 10 5.9
    -2 5 -11 0.82
    2 5 11 0.7
    -2 5 -12 2.94
    2 5 12 3.04
    -2 5 -13 8.1
    2 5 13 8.45
    -2 5 -13 9.97
    -2 5 -14 1.32
    2 5 14 1.11
    -2 5 -14 1.16
    -2 5 -15 7.01
    2 5 15 7.36
    -2 5 -15 7.39
    -2 5 -16 23.7
    -2 5 -16 24.04
    2 5 16 24.14
    -2 5 -17 10.82
    2 5 17 10.43
    -2 5 -17 10.56
    -2 5 -18 21.16
    2 5 18 20.42
    -2 5 -18 20.75
    -2 5 -19 16.21
    2 5 19 16.27
    -2 5 -19 15.85
    -2 5 -20 14.16
    -2 5 -20 14.5
    2 5 20 12.98
    2 5 20 13.54
    2 5 21 1.87
    -2 5 -21 1.85
    2 5 21 1.77
    -2 5 -22 10.23
    2 5 22 11.09
    2 5 22 10.12
    2 5 23 9.78
    -2 5 -23 10.3
    2 5 23 9.77
    -2 5 -24 1.76
    2 5 24 1.88
    -2 5 -25 7.63
    2 5 25 6.98
    2 5 26 1.47
    -2 5 -26 1.91
    2 5 27 0.87
    -2 5 -27 1.07
    2 5 28 1.26
    -2 5 -28 1.13
    2 5 29 0.04
    -2 5 -29 0.13
    2 5 30 0.4
    -2 5 -30 0.25
    -2 5 -31 2.19
    2 5 31 2.36
    -2 5 -32 3.53
    2 5 32 3.21
    -2 5 -33 6.23
    2 5 33 6.2
    2 6 -23 4.01
    -2 6 23 4.09
    2 6 -22 0.69
    -2 6 22 0.59
    2 6 -21 5.08
    -2 6 21 5.01
    2 6 -20 2.77
    -2 6 20 3.23
    2 6 -19 4.07
    -2 6 19 3.84
    2 6 -18 3.83
    -2 6 18 3.34
    2 6 -17 3.17
    -2 6 17 3.17
    2 6 -16 5.8
    -2 6 16 5.31
    2 6 -15 6.41
    -2 6 15 6.49
    -2 6 14 3.46
    2 6 -14 3.97
    2 6 -14 3.81
    2 6 -13 1.32
    2 6 -13 1.37
    -2 6 13 1.47
    2 6 -12 0.01
    2 6 -12 -0.06
    2 6 -11 5.39
    -2 6 11 5.46
    2 6 -11 5.73
    2 6 -10 0.91
    2 6 -10 0.81
    -2 6 10 1.3
    2 6 -9 0.48
    2 6 -9 0.37
    -2 6 9 0.38
    2 6 -8 -0.06
    2 6 -8 -0.12
    -2 6 8 -0.01
    2 6 -7 0.71
    2 6 -7 0.57
    -2 6 7 0.73
    2 6 -6 0.42
    2 6 -6 0.35
    2 6 -5 11.01
    -2 6 5 11.46
    2 6 -4 3.54
    -2 6 4 12.23
    -2 6 3 4.23
    2 6 -3 4.41
    -2 6 2 4.58
    2 6 -2 0.62
    -2 6 1 12.15
    2 6 -1 11.38
    2 6 0 2.24
    -2 6 0 10.43
    2 6 1 13.49
    -2 6 -1 10.89
    2 6 2 0.45
    -2 6 -2 3.13
    2 6 3 3.95
    -2 6 -3 3.94
    2 6 4 3.82
    -2 6 -4 6.58
    2 6 5 10.13
    -2 6 -5 11.23
    2 6 6 0.25
    -2 6 -6 4.29
    2 6 7 0.34
    -2 6 -7 0.28
    2 6 8 -0.04
    -2 6 -8 0.04
    2 6 9 0.12
    -2 6 -9 0.21
    2 6 10 0.45
    -2 6 -10 1.38
    2 6 11 5.97
    -2 6 -11 5.71
    -2 6 -12 0.2
    2 6 12 0.16
    2 6 13 1.93
    -2 6 -13 2.14
    -2 6 -14 2.98
    2 6 14 2.53
    2 6 15 6.08
    -2 6 -15 5.51
    2 6 16 4.95
    -2 6 -16 4.98
    2 6 17 3.04
    -2 6 -17 3.36
    2 6 18 4.47
    -2 6 -18 3.85
    -2 6 -19 3.24
    2 6 19 3.85
    -2 6 -20 2.1
    2 6 20 2.6
    -2 6 -21 4.06
    -2 6 -22 0.81
    -3 0 0 0.37
    -3 0 0 0.23
    -3 0 0 0.41
    -3 0 1 0.67
    -3 0 -1 0.56
    -3 0 -1 0.61
    -3 0 -1 0.66
    -3 0 1 0.45
    -3 0 2 0.16
    -3 0 2 0.13
    -3 0 -2 0.55
    -3 0 -2 0.72
    -3 0 2 0.3
    -3 0 -3 67.96
    -3 0 3 65.74
    -3 0 -3 68.95
    -3 0 3 67.26
    -3 0 -4 19.48
    -3 0 4 21.79
    -3 0 -4 18.56
    -3 0 4 20.48
    -3 0 -5 3.37
    -3 0 5 3.18
    -3 0 -5 3.79
    -3 0 5 3.78
    -3 0 -6 114.65
    -3 0 6 116.89
    -3 0 -6 118.95
    -3 0 6 117.78
    -3 0 -7 45.03
    -3 0 7 45.46
    -3 0 -7 47.32
    -3 0 7 48.96
    -3 0 -8 59.85
    -3 0 8 57.44
    -3 0 -8 61.16
    -3 0 8 61.37
    -3 0 -9 7.15
    -3 0 9 7.92
    -3 0 -9 7.83
    -3 0 -10 10.85
    -3 0 10 10.98
    -3 0 -10 10.86
    -3 0 -11 2.29
    -3 0 11 2.31
    -3 0 -11 2.94
    -3 0 -12 62
    -3 0 -12 61.61
    -3 0 -13 0.16
    -3 0 -13 0.01
    -3 0 13 0.28
    -3 0 -14 33.63
    -3 0 14 33.82
    -3 0 -14 35.73
    -3 0 15 17.61
    -3 0 -15 17.05
    -3 0 -16 32.18
    3 0 16 30.97
    -3 0 16 28.26
    -3 0 -16 32.38
    -3 0 -17 9.98
    3 0 17 10.57
    -3 0 17 10.53
    -3 0 -17 11.95
    3 0 18 27.66
    -3 0 18 25.13
    -3 0 -18 26.99
    -3 0 -18 26.32
    3 0 19 27.12
    -3 0 -19 24.11
    -3 0 19 26.32
    -3 0 -19 26.29
    -3 0 -20 3.43
    3 0 20 4.06
    -3 0 20 4.14
    -3 0 -20 3.7
    -3 0 -21 0.8
    3 0 21 0.71
    -3 0 -21 0.55
    -3 0 21 0.52
    3 0 22 44.25
    -3 0 22 43.97
    3 0 23 5.5
    -3 0 23 5.58
    3 0 24 111.8
    -3 0 24 101.03
    3 0 25 0.39
    3 0 -25 0.25
    3 0 25 0.56
    3 0 -25 0.33
    -3 0 25 0.38
    -3 0 -25 0.41
    3 0 26 62.05
    3 0 -26 64.92
    3 0 26 72.39
    -3 0 -26 60.47
    -3 0 26 66.65
    3 0 -26 69.89
    -3 0 -26 68.27
    3 0 -27 0.43
    3 0 27 0.48
    3 0 27 0.61
    -3 0 -27 0.62
    3 0 -27 0.32
    -3 0 27 0.39
    -3 0 -27 0.4
    3 0 28 0.29
    3 0 -28 0.4
    -3 0 -28 0.17
    3 0 -28 0.14
    -3 0 28 0.24
    -3 0 -28 0.1
    3 0 29 11.36
    3 0 -29 14.06
    -3 0 -29 13.92
    3 0 -29 12.93
    -3 0 -29 12.61
    3 0 30 2.22
    3 0 -30 1.97
    -3 0 -30 2.18
    3 0 -30 2.41
    -3 0 -30 2
    3 0 31 -0.09
    -3 0 -31 0.06
    3 0 -31 0.14
    -3 0 -31 0.13
    3 0 32 11.03
    3 0 -32 12.06
    -3 0 -32 13.94
    3 0 33 8.4
    3 0 -33 7.33
    -3 0 -33 6.83
    3 0 34 4.25
    3 0 -34 4.33
    -3 0 -34 4.41
    3 0 -35 5.09
    -3 0 -35 5.53
    3 0 -36 2.24
    -3 0 -36 2.36
    3 0 -37 3.33
    -3 0 -37 3.48
    3 0 -38 5.49
    -3 0 -38 5.59
    3 0 -39 0.11
    -3 0 -39 0.05
    3 0 -40 2.62
    -3 0 -40 2.58
    3 0 -41 2.19
    3 0 -41 2.21
    -3 0 -41 2.18
    3 0 -42 7.64
    3 0 -42 7.74
    -3 0 -42 9.23
    3 0 -43 0.35
    3 0 -43 0.55
    -3 0 -43 0.33
    3 0 -44 6.33
    3 0 -44 6.22
    -3 0 -44 6.32
    3 0 -45 6
    -3 0 -45 6.29
    3 1 -44 2.35
    3 1 -44 2.48
    -3 -1 -44 2.67
    3 1 -43 10.86
    3 1 -43 10.9
    -3 -1 -43 11.07
    3 1 -42 2.86
    3 1 -42 3.01
    -3 -1 -42 3.05
    3 1 -41 0.46
    3 1 -41 0.37
    -3 -1 -41 0.2
    3 1 -40 14.66
    3 1 -40 15.04
    -3 -1 -40 14.29
    3 1 -39 4.86
    3 1 -39 5.41
    -3 -1 -39 5.39
    3 1 -38 12.34
    3 1 -38 12.63
    -3 -1 -38 12.06
    3 1 -37 5.58
    3 1 -37 5.64
    -3 -1 -37 6.81
    3 1 -36 9.14
    3 1 -36 8.41
    -3 -1 -36 8.84
    3 1 -35 7.2
    -3 -1 -35 6.03
    3 1 -34 0.96
    -3 -1 -34 0.59
    3 -1 33 4.48
    3 1 -33 4.94
    -3 -1 -33 4.23
    3 -1 32 1.77
    3 1 -32 2.17
    -3 -1 -32 1.56
    3 -1 31 38.37
    3 1 -31 36.6
    3 -1 30 11.67
    3 1 -30 11.45
    -3 -1 -30 13.39
    3 1 -30 11.97
    -3 -1 -30 12.09
    3 -1 29 16.39
    3 1 -29 17.29
    -3 -1 -29 19.05
    3 1 -29 19.78
    -3 -1 -29 15.87
    3 -1 28 5.97
    3 1 -28 6.55
    -3 -1 -28 5.84
    3 1 -28 7.41
    -3 -1 -28 4.96
    3 -1 27 19.27
    -3 -1 -27 20.33
    -3 1 27 19.55
    -3 -1 -27 20.33
    3 -1 26 3.21
    3 1 -26 3.27
    -3 -1 -26 3.34
    -3 1 26 3.39
    -3 -1 -26 3.38
    3 -1 25 19.15
    3 1 -25 15.16
    -3 -1 -25 18.76
    -3 1 25 17.7
    -3 -1 -25 17.85
    3 -1 24 4.23
    3 1 -24 2.83
    -3 -1 -24 3.48
    3 -1 24 3.77
    -3 1 24 3.52
    -3 -1 -24 2.96
    -3 -1 -23 7.23
    3 -1 23 8.03
    -3 1 23 7.6
    -3 -1 -22 13.51
    3 -1 22 15.27
    -3 1 22 13.61
    -3 -1 -21 4.39
    -3 1 21 4.82
    -3 -1 -20 17.61
    -3 1 20 16.67
    -3 -1 -20 18.84
    -3 -1 -19 4.54
    -3 1 19 3.99
    -3 -1 -19 4.34
    -3 -1 -18 23.28
    -3 1 18 22.87
    -3 -1 -18 24.23
    -3 -1 -17 5.51
    -3 1 17 4.73
    -3 -1 -16 0.48
    -3 1 16 0.31
    -3 -1 -15 4.83
    -3 1 15 4.43
    -3 -1 -14 7.97
    -3 1 14 8
    -3 -1 -13 29.44
    -3 1 13 30.35
    -3 -1 -12 15.03
    -3 1 12 14.23
    -3 1 11 68.44
    -3 1 10 11.39
    -3 1 9 2.81
    -3 1 8 2.05
    -3 1 7 35.04
    -3 1 7 31.44
    -3 1 6 17.04
    -3 1 6 16.33
    -3 1 5 40.97
    -3 1 5 39.41
    -3 1 4 46.72
    -3 1 4 42.48
    -3 1 3 3.4
    -3 1 3 3.11
    -3 1 2 11.32
    3 1 -2 11.35
    -3 1 2 10.66
    3 1 -1 29.28
    -3 1 1 30.37
    -3 1 1 28.74
    3 1 0 141.34
    -3 1 0 132.88
    -3 1 0 136.61
    3 1 1 28.19
    -3 1 -1 29.49
    -3 1 -1 27.76
    -3 1 -1 28.27
    3 1 2 12.59
    -3 1 -2 13.33
    -3 -1 2 13.81
    -3 1 -2 14.26
    -3 1 -2 12.18
    -3 1 -3 4.13
    -3 -1 3 3.83
    -3 1 -3 3.73
    3 1 3 3.98
    -3 1 -3 4.1
    3 1 4 40.17
    -3 1 -4 40.87
    -3 -1 4 36.99
    -3 1 -4 39.78
    3 1 5 37.47
    -3 1 -5 36.27
    -3 -1 5 39.42
    -3 1 -5 36.42
    3 1 6 15.13
    -3 1 -6 16.52
    -3 -1 6 17.39
    -3 1 -6 14.65
    3 1 7 30.72
    -3 -1 7 31.72
    -3 1 -7 28.51
    -3 1 -8 1.32
    3 1 8 1.55
    -3 -1 8 1.72
    -3 1 -9 5.49
    3 1 9 5.47
    -3 -1 9 5.85
    -3 1 -10 11.29
    3 1 10 12.49
    -3 -1 10 12.55
    -3 1 -11 71.73
    3 1 11 66.21
    -3 -1 11 67.2
    -3 1 -12 15.36
    3 1 12 16.1
    -3 -1 12 15.76
    -3 1 -13 23.75
    3 1 13 25
    -3 -1 13 24.61
    -3 1 -14 7.02
    3 1 14 7.31
    -3 -1 14 6.22
    -3 1 -15 6.37
    3 1 15 6.49
    -3 -1 15 5.24
    -3 1 -16 0.85
    3 1 16 1.32
    -3 -1 16 0.9
    -3 1 -17 5.41
    3 1 17 5.8
    -3 -1 17 5.23
    -3 1 -18 24.63
    3 1 18 23.7
    -3 -1 18 22.37
    -3 1 -19 4.22
    3 1 19 3.16
    -3 -1 19 3.81
    -3 1 -20 18.72
    3 1 20 18.57
    -3 -1 20 17.74
    -3 1 -21 5.38
    3 1 21 4.72
    -3 -1 21 4.21
    3 1 22 12.79
    -3 -1 22 11.7
    3 1 23 5.24
    -3 1 -23 4.88
    -3 -1 23 5.97
    3 -1 -24 3.16
    3 1 24 4.32
    -3 -1 24 3.26
    -3 1 -24 2.89
    3 -1 -24 4.07
    -3 1 -24 3.89
    3 -1 -25 15.27
    3 1 25 14.96
    -3 -1 25 13.73
    -3 1 -25 13.95
    3 -1 -25 15.74
    -3 1 -25 14.77
    3 -1 -26 3.99
    3 1 26 3.76
    -3 -1 26 3.56
    -3 1 -26 3.92
    3 -1 -26 4.09
    -3 1 -26 3.74
    3 -1 -27 24.63
    3 1 27 24.44
    -3 -1 27 23.83
    -3 1 -27 27.7
    3 -1 -27 24.95
    -3 1 -27 23.8
    3 -1 -28 6.63
    -3 1 -28 7.04
    3 -1 -28 6.69
    -3 1 -28 6.55
    -3 1 -29 20.63
    3 -1 -29 20.49
    -3 1 -29 22.45
    -3 1 -30 12.69
    3 -1 -30 12.6
    -3 1 -30 11.73
    -3 1 -31 31.77
    3 -1 -31 30.02
    -3 1 -31 33.99
    3 -1 -32 0.86
    -3 1 -32 0.98
    3 -1 -33 3.72
    -3 1 -33 4.57
    3 -1 -34 1.19
    -3 1 -34 1.49
    3 -1 -35 9.48
    -3 1 -35 8.33
    3 -1 -36 8.16
    -3 1 -36 9.08
    3 -1 -37 6.25
    -3 1 -37 6.49
    3 -1 -38 14.61
    -3 1 -38 13.64
    3 -1 -39 5.18
    -3 1 -39 5.25
    3 -1 -40 13.16
    -3 1 -40 13.74
    3 -1 -41 0.34
    -3 1 -41 0.46
    3 -1 -42 2.75
    -3 1 -42 2.69
    3 -1 -43 10.43
    3 -1 -43 11.38
    -3 1 -43 10.66
    3 -1 -44 2.86
    -3 1 -44 3.15
    3 2 -43 5.21
    3 2 -42 1
    3 2 -41 5.59
    -3 -2 -41 5.61
    3 2 -40 4.67
    -3 -2 -40 5.14
    3 2 -39 11.57
    -3 -2 -39 12.46
    3 2 -38 9.05
    -3 -2 -38 9.99
    3 2 -37 11.71
    -3 -2 -37 12.66
    3 2 -36 2.01
    -3 -2 -36 1.61
    3 2 -35 4.79
    -3 -2 -35 4.73
    3 2 -34 6.96
    -3 -2 -34 8.25
    3 2 -33 14.81
    -3 -2 -33 15.57
    3 2 -32 8.25
    -3 -2 -32 8.57
    3 2 -31 1.44
    3 2 -30 8.02
    3 2 -29 2.87
    3 2 -29 2.67
    3 2 -28 0.82
    3 2 -28 0.51
    3 2 -28 0.64
    3 2 -28 0.34
    3 2 -27 0.38
    3 2 -27 0.32
    3 2 -27 0.51
    3 2 -27 0.15
    3 2 -26 11.28
    3 2 -26 12.16
    3 2 -26 13.62
    3 2 -26 13.13
    -3 2 25 11.4
    3 2 -25 10.66
    3 2 -25 10.85
    3 2 -25 11.6
    3 2 -25 10.54
    -3 2 24 7.15
    3 2 -24 5.36
    3 2 -24 6.19
    -3 -2 -24 6.34
    3 2 -24 6.46
    3 2 -24 5.94
    -3 2 23 7.06
    3 2 -23 6.21
    3 2 -23 7.89
    -3 -2 -23 8
    3 2 -23 7.72
    -3 2 23 7.35
    3 2 -23 7.06
    -3 2 22 4.87
    3 2 -22 4.26
    -3 -2 -22 5.27
    3 2 -22 5.52
    -3 2 22 5.32
    3 2 -22 5.86
    3 2 -21 109.63
    -3 -2 -21 98.74
    3 2 -21 116.21
    -3 2 21 106.83
    -3 2 21 99.29
    3 2 -21 94.22
    3 2 -20 45.73
    3 2 -20 44.65
    -3 -2 -20 51.45
    -3 2 20 46.45
    3 2 -20 54.37
    -3 -2 -19 58.34
    -3 2 19 54.18
    -3 -2 -18 7.74
    -3 2 18 8.73
    3 2 -18 8.09
    -3 -2 -17 33.46
    -3 2 17 32.95
    3 2 -17 33.7
    -3 2 16 8.15
    3 2 -16 9.03
    -3 2 15 8.11
    3 2 -15 8.19
    -3 2 14 2.82
    3 2 -14 2.12
    -3 2 13 3.95
    3 2 -13 4.11
    -3 2 12 10.84
    3 2 -12 10.42
    -3 2 11 8.38
    3 2 -11 8.39
    -3 2 10 25.96
    3 2 -10 28.32
    -3 2 9 4.86
    3 2 -9 5.52
    3 2 -8 0.78
    -3 2 8 1.21
    -3 2 7 11.03
    3 2 -7 9.32
    -3 2 6 3.42
    -3 2 6 3.72
    3 2 -6 3.05
    -3 2 5 41.8
    3 2 -5 41.62
    -3 2 4 44.2
    3 2 -4 47.99
    -3 2 3 35.49
    3 2 -3 35.49
    -3 2 2 5.3
    3 2 -2 5.54
    -3 2 1 23.34
    3 2 -1 24.83
    3 2 0 0.51
    -3 2 0 0.38
    -3 2 -1 23.85
    3 2 1 26.83
    3 2 1 23.32
    -3 2 -2 5.1
    -3 2 -2 5.06
    3 2 2 3.93
    3 2 2 5.07
    -3 2 -3 40.11
    3 2 3 39.34
    -3 2 -3 41.71
    3 2 3 36.51
    -3 2 -4 42.46
    3 2 4 44.27
    -3 2 -4 44.2
    3 2 4 44.26
    3 2 5 31.86
    -3 2 -5 32.15
    3 2 5 33.66
    -3 2 -5 33.75
    3 2 6 1.73
    -3 2 -6 2.71
    3 2 6 2.48
    -3 2 -6 2.42
    3 2 7 11.68
    -3 2 -7 9.93
    3 2 7 11.08
    3 2 8 0.7
    -3 2 -8 1.18
    3 2 8 1.13
    3 2 9 5.08
    -3 2 -9 5.02
    3 2 9 5.13
    3 2 10 31.13
    -3 2 -10 28.07
    3 2 10 28.17
    3 2 11 8.2
    -3 2 -11 7.71
    3 2 11 7.05
    3 2 12 10.5
    -3 2 -12 10.52
    3 2 12 9.59
    -3 2 -13 5.02
    3 2 13 5.07
    -3 2 -14 2.33
    3 2 14 2.4
    -3 2 -15 7.96
    3 2 15 6.95
    -3 2 -16 8.52
    3 2 16 7.6
    -3 2 -17 33.05
    3 2 17 32.26
    -3 2 -18 8.94
    3 2 18 8.87
    -3 2 -19 52.05
    3 2 19 52.34
    -3 2 -19 50.83
    -3 2 -20 44.04
    -3 2 -20 41.54
    3 2 20 45.49
    -3 2 -21 114.02
    -3 2 -21 104.72
    -3 2 -21 114.05
    3 2 21 104.95
    -3 2 -22 5.56
    -3 2 -22 6.01
    -3 2 -22 5.4
    -3 2 -22 5.76
    3 2 22 5.98
    -3 2 -23 10.24
    -3 2 -23 11.14
    -3 2 -23 10.56
    3 2 23 9.19
    -3 2 -24 5.14
    -3 2 -24 6.68
    -3 2 -24 5.96
    3 2 24 5.65
    -3 2 -25 10.42
    -3 2 -25 10.83
    -3 2 -25 8.95
    3 2 25 9.58
    -3 2 -26 14.88
    -3 2 -26 13.63
    3 -2 -26 13.7
    -3 2 -26 12.93
    3 2 26 13.81
    3 2 27 0.5
    -3 2 -27 0.45
    -3 2 -27 0.79
    3 -2 -27 1
    -3 2 -27 0.72
    3 2 28 0.19
    -3 2 -28 0.42
    -3 2 -28 0.53
    3 -2 -28 0.44
    -3 2 -28 0.29
    3 2 29 2.5
    -3 2 -29 2.67
    3 -2 -29 3.1
    -3 2 -29 2.63
    3 -2 -30 9.38
    -3 2 -30 8.11
    3 2 30 9.17
    3 2 31 1.32
    3 -2 -31 1.15
    -3 2 -31 1.38
    3 -2 -32 8.8
    -3 2 -32 7.42
    3 2 32 6.98
    3 -2 -33 16.5
    -3 2 -33 17.59
    3 2 33 18.81
    3 -2 -34 8.54
    -3 2 -34 7.82
    3 2 34 6.95
    3 -2 -35 3.94
    -3 2 -35 3.34
    3 2 35 4.04
    3 2 36 1.94
    3 -2 -36 1.91
    -3 2 -36 1.65
    3 -2 -37 13.59
    -3 2 -37 11.05
    3 -2 -38 9.77
    -3 2 -38 10.27
    3 -2 -39 13.91
    -3 2 -39 12.91
    3 -2 -40 4.26
    -3 2 -40 3.81
    3 -2 -41 7.58
    -3 2 -41 6.77
    3 -2 -42 0.83
    3 3 -36 6.49
    3 3 -35 2.21
    3 3 -34 8.45
    3 3 -34 8.8
    3 3 -33 2.49
    3 3 -33 2.52
    3 3 -32 13.46
    3 3 -32 13.66
    -3 3 31 2.34
    3 3 -31 2.31
    3 3 -31 2.17
    3 3 -30 1.76
    -3 3 30 1.77
    3 3 -30 1.99
    3 3 -30 1.94
    3 3 -29 2.2
    -3 3 29 1.75
    3 3 -29 1.87
    3 3 -28 6.66
    -3 3 28 6.39
    3 3 -28 7.39
    -3 3 27 11.11
    3 3 -27 12.25
    -3 3 27 11.38
    3 3 -27 11.3
    -3 3 26 18.23
    3 3 -26 18.55
    -3 3 26 17
    3 3 -26 17.02
    -3 3 25 3.56
    3 3 -25 3.44
    -3 3 25 3.07
    3 3 -25 3.6
    -3 3 24 17
    3 3 -24 16.78
    -3 3 24 16.62
    3 3 -24 17.94
    -3 3 23 13.08
    3 3 -23 11.8
    -3 3 23 13.74
    3 3 -23 13.02
    3 3 -23 15.54
    -3 3 22 8.75
    3 3 -22 8.84
    -3 3 22 8.55
    3 3 -22 9.4
    3 3 -22 7.24
    -3 3 21 11.78
    3 3 -21 12.25
    -3 3 21 12.48
    3 3 -21 12.65
    3 3 -21 11.3
    3 3 -20 1.6
    -3 3 20 1.39
    3 3 -20 1.5
    -3 3 20 1.36
    -3 3 19 4.44
    3 3 -19 3.65
    3 3 -19 4.64
    3 3 -19 5.09
    -3 3 19 4.87
    -3 3 18 48.49
    3 3 -18 42.87
    3 3 -18 49.78
    -3 3 18 44.62
    -3 3 18 47.81
    -3 -3 -18 44.95
    3 3 -18 47.5
    -3 3 17 19.48
    3 3 -17 15.16
    -3 3 17 17.96
    -3 3 17 18.72
    -3 -3 -17 19.48
    3 3 -17 17.12
    -3 3 16 28.35
    3 3 -16 30.06
    -3 3 16 29.45
    -3 3 16 33.41
    -3 3 16 29.56
    -3 -3 -16 30.15
    3 3 -16 32.64
    -3 3 15 31.86
    3 3 -15 31.52
    -3 3 15 34.96
    -3 3 15 39.41
    -3 3 15 33.62
    -3 -3 -15 36.49
    3 3 -15 32.7
    -3 3 14 26.1
    3 3 -14 22.17
    -3 3 14 22.53
    -3 3 14 29.23
    -3 3 14 23.41
    -3 -3 -14 26.87
    3 3 -14 25.57
    -3 3 13 19.32
    3 3 -13 17.7
    -3 3 13 18.05
    -3 3 13 18.84
    -3 3 13 18.46
    3 3 -13 22.48
    -3 3 12 22.93
    3 3 -12 18.92
    -3 3 12 23.56
    -3 3 12 21.32
    3 3 -12 24.05
    3 3 -11 15.68
    -3 3 11 17.63
    3 3 -11 18
    3 3 -10 1.77
    -3 3 10 1.72
    3 3 -9 0.07
    -3 3 9 -0.02
    -3 3 8 2.54
    3 3 -8 2.15
    -3 3 7 3.47
    3 3 -7 3.4
    -3 3 6 3.35
    3 3 -6 3.49
    -3 3 5 33.94
    3 3 -5 40.75
    -3 3 4 37
    3 3 -4 39.6
    -3 3 3 27.35
    3 3 -3 35.87
    -3 3 2 42.9
    -3 3 2 46.74
    3 3 -2 40.91
    -3 3 1 12.43
    -3 3 1 11.47
    3 3 -1 12.78
    -3 3 0 84.96
    -3 3 0 80.57
    3 3 0 79.39
    -3 3 -1 12.33
    -3 3 -1 11.16
    -3 3 -2 48.43
    -3 3 -2 47.89
    3 3 2 50.09
    -3 3 -3 28.43
    -3 3 -3 32.58
    3 3 3 30.11
    3 3 4 43.33
    -3 3 -4 38.27
    -3 3 -4 40.27
    3 3 5 37.72
    -3 3 -5 33.21
    -3 3 -5 36.07
    3 3 6 2.62
    -3 3 -6 1.91
    -3 3 -6 1.92
    3 3 7 4.47
    -3 3 -7 3.96
    -3 3 -7 4.56
    3 3 8 1.85
    -3 3 -8 1.73
    3 3 9 0.06
    -3 3 -9 0.15
    3 3 10 1.48
    -3 3 -10 1.75
    3 3 11 16.4
    -3 3 -11 17.12
    3 3 11 16.78
    3 3 12 21.76
    -3 3 -12 19.55
    -3 3 -12 22.63
    -3 3 -12 21.42
    3 3 12 21.92
    3 3 13 17.7
    -3 3 -13 19.17
    -3 3 -13 20.78
    -3 3 -13 16.76
    3 3 13 19.15
    -3 3 -14 27.54
    -3 3 -14 24.59
    3 3 14 27.6
    -3 3 -15 34.66
    -3 3 -15 36.85
    -3 3 -15 37.68
    3 3 15 36.89
    -3 3 -16 35.61
    -3 3 -16 31.28
    3 3 16 31.01
    -3 3 -17 19.83
    -3 3 -17 20.73
    3 3 17 21.57
    -3 3 -18 40.65
    -3 3 -18 42.47
    -3 3 -19 4.43
    -3 3 -19 4.19
    3 3 19 5.06
    -3 3 -20 2.89
    -3 3 -20 3.9
    3 3 20 3.05
    -3 3 -21 12.23
    -3 3 -21 13.11
    3 3 21 14.78
    -3 3 -22 7.4
    -3 3 -22 7.98
    3 3 22 7.82
    -3 3 -23 14.4
    -3 3 -23 13.18
    3 3 23 12.78
    -3 3 -24 17.44
    -3 3 -24 19.42
    3 3 24 16.67
    -3 3 -25 4.07
    -3 3 -25 4.41
    3 3 25 3.92
    -3 3 -26 16.66
    -3 3 -26 14.79
    -3 3 -26 15.93
    3 3 26 14.38
    -3 3 -27 12.48
    -3 3 -27 12.26
    3 -3 -27 11.37
    -3 3 -27 11.42
    3 3 27 12.12
    -3 3 -28 7.27
    -3 3 -28 7.02
    3 -3 -28 7.7
    3 3 28 6.99
    3 3 29 1.94
    -3 3 -29 2.27
    -3 3 -29 2.62
    3 -3 -29 1.94
    3 3 30 1.27
    -3 3 -30 1.6
    -3 3 -30 1.73
    3 -3 -30 1.28
    -3 3 -31 2.94
    3 -3 -31 2.78
    3 3 31 2.92
    -3 3 -32 16.97
    3 -3 -32 16.78
    3 3 32 16.35
    -3 3 -33 2.63
    3 -3 -33 2.83
    3 3 33 2.18
    -3 3 -34 10.19
    3 -3 -34 9.37
    3 3 34 9.02
    3 -3 -35 3.12
    -3 3 -35 2.9
    3 3 35 3.37
    -3 3 -36 8.19
    3 -3 -36 7.89
    3 3 36 7.72
    -3 3 -37 0.67
    3 -3 -37 0.67
    3 -3 -38 6.34
    3 -3 -39 1.13
    3 4 -34 5.86
    -3 4 33 6.26
    3 4 -33 7.3
    3 4 -33 7.42
    -3 4 32 2.97
    3 4 -32 3.12
    3 4 -32 2.75
    -3 4 31 0.16
    3 4 -31 0.36
    3 4 -31 0.28
    -3 4 30 4.95
    3 4 -30 4.5
    3 4 -30 4.46
    -3 4 29 3.84
    3 4 -29 4.11
    3 4 -29 3.75
    -3 4 28 9.06
    3 4 -28 9.79
    3 4 -28 9.05
    3 4 -27 5.59
    -3 4 27 5.47
    3 4 -27 4.99
    3 4 -27 5.61
    3 4 -26 3.04
    -3 4 26 2.9
    3 4 -26 2.93
    3 4 -26 2.9
    3 4 -25 6.17
    -3 4 25 5.62
    3 4 -25 6.01
    3 4 -25 5.48
    3 4 -24 6.88
    -3 4 24 5.62
    3 4 -24 5.69
    -3 4 23 11.61
    3 4 -23 10.72
    -3 4 23 10.08
    3 4 -23 10.06
    -3 4 22 1.31
    3 4 -22 1.29
    -3 4 22 1.42
    3 4 -22 1.13
    -3 4 21 3.87
    3 4 -21 3.86
    -3 4 21 3.63
    3 4 -21 3.57
    -3 4 20 1.72
    3 4 -20 1.71
    -3 4 20 1.54
    3 4 -20 1.94
    -3 4 19 3.57
    3 4 -19 3.13
    -3 4 19 3.05
    3 4 -19 3.45
    -3 4 18 1.66
    3 4 -18 1.52
    -3 4 18 1.33
    3 4 -18 1.48
    -3 4 17 7.66
    3 4 -17 7.04
    -3 4 17 6.33
    3 4 -17 6.98
    -3 4 16 8.84
    3 4 -16 8.78
    3 4 -16 9.26
    -3 4 16 9.04
    3 4 -16 8.81
    -3 4 15 7.03
    3 4 -15 6
    3 4 -15 6.52
    -3 4 15 6.21
    3 4 -15 6.61
    3 4 -14 4.64
    -3 4 14 4.94
    3 4 -14 4.52
    -3 4 14 5.17
    -3 4 13 2.06
    3 4 -13 1.82
    3 4 -13 1.67
    -3 4 13 1.85
    3 4 -13 2.28
    -3 4 12 17.89
    3 4 -12 14.99
    -3 4 12 16.43
    3 4 -12 17.34
    3 4 -11 1.66
    -3 4 11 1.67
    3 4 -11 1.59
    -3 4 11 1.75
    -3 4 10 11.79
    3 4 -10 11.57
    -3 4 10 12.4
    3 4 -10 11.99
    -3 4 9 17.37
    -3 4 9 16.52
    3 4 -9 14.15
    3 4 -9 15.54
    -3 4 8 14.3
    3 4 -8 14.83
    -3 4 8 13.72
    3 4 -8 14.34
    -3 4 7 11.98
    3 4 -7 11.21
    -3 4 7 11.02
    3 4 -7 12.33
    3 4 -7 12.48
    -3 4 6 7.13
    3 4 -6 6.77
    -3 4 6 7.48
    -3 4 6 7.51
    3 4 -6 6.53
    3 4 -6 8.22
    -3 4 5 6.18
    -3 4 5 4.77
    -3 4 5 6.31
    3 4 -5 4.87
    3 4 -5 5.6
    -3 4 4 0.66
    3 4 -4 0.62
    -3 4 4 1.08
    -3 4 4 0.59
    3 4 -4 0.69
    -3 4 3 21.77
    3 4 -3 19.65
    -3 4 3 23.6
    3 4 -3 25.32
    -3 4 3 22.27
    -3 4 3 24.8
    3 4 -3 23.62
    3 4 -2 1.23
    -3 4 2 1.28
    -3 4 2 2.17
    3 4 -2 1.1
    -3 4 2 0.92
    -3 4 2 1.55
    -3 4 1 10.41
    -3 4 1 10.65
    -3 4 1 8.91
    -3 4 1 10.29
    3 4 -1 9.14
    3 4 -1 10.52
    3 4 0 0.18
    -3 4 0 0.37
    -3 4 0 0.43
    3 4 0 0.18
    -3 4 0 0.19
    -3 4 0 0.35
    3 4 1 7.98
    -3 4 -1 8.32
    3 4 1 6.7
    -3 4 -1 7.86
    -3 4 -1 7.14
    -3 4 -1 9.16
    3 4 2 1.2
    -3 4 -2 0.79
    -3 4 -2 1.19
    3 4 2 0.99
    -3 4 -2 1.33
    -3 4 -2 1.2
    3 4 3 26.46
    3 4 3 23.09
    -3 4 -3 25.45
    -3 4 -3 23.4
    3 4 4 0.22
    -3 4 -4 0.46
    3 4 4 0.66
    -3 4 -4 0.43
    3 4 5 8.92
    -3 4 -5 8.37
    3 4 5 6.96
    -3 4 -5 7.36
    3 4 6 13.1
    -3 4 -6 7.52
    3 4 6 12.66
    -3 4 -6 9.05
    3 4 7 12.55
    -3 4 -7 14.31
    3 4 8 20.04
    3 4 8 17.77
    3 4 9 18.72
    -3 4 -9 18.27
    3 4 9 17.9
    3 4 10 14.9
    -3 4 -10 13.89
    3 4 10 13
    3 4 11 2.22
    -3 4 -11 1.87
    3 4 11 2.59
    -3 4 -12 14.2
    3 4 12 13.04
    -3 4 -13 1.17
    3 4 13 1.93
    -3 4 -13 1.38
    -3 4 -14 6.7
    3 4 14 5.8
    -3 4 -14 6.45
    -3 4 -15 6.57
    3 4 15 6.97
    -3 4 -15 7.22
    -3 4 -16 9
    3 4 16 9.11
    -3 4 -16 10.37
    3 4 16 8.73
    -3 4 -17 8.53
    3 4 17 8.89
    -3 4 -17 8.26
    3 4 17 9.09
    -3 4 -18 1.3
    3 4 18 1.95
    -3 4 -18 1.38
    3 4 18 1.17
    -3 4 -19 3.5
    3 4 19 2.98
    -3 4 -19 3.7
    3 4 19 3.91
    3 4 20 1.72
    -3 4 -20 1.65
    -3 4 -20 1.36
    -3 4 -21 4.21
    -3 4 -21 4.08
    3 4 21 3.95
    3 4 22 0.91
    -3 4 -22 1.65
    -3 4 -22 1.12
    -3 4 -23 10.94
    -3 4 -23 11.12
    3 4 23 10.54
    -3 4 -24 6.12
    -3 4 -24 5.65
    3 4 24 5.06
    -3 4 -25 6.75
    -3 4 -25 5.72
    3 -4 -25 5.3
    3 4 25 5.82
    -3 4 -26 2.57
    -3 4 -26 2.75
    3 -4 -26 2.37
    3 4 26 2.64
    -3 4 -27 5.2
    -3 4 -27 5.24
    3 -4 -27 5.12
    3 4 27 4.7
    -3 4 -28 9.65
    -3 4 -28 9.51
    3 -4 -28 9.32
    3 4 28 8.49
    -3 4 -29 4.87
    3 -4 -29 4.72
    3 4 29 4
    -3 4 -30 5.17
    3 -4 -30 4.77
    3 4 31 0.36
    -3 4 -31 0.39
    3 -4 -31 0.26
    3 4 32 2.36
    -3 4 -32 2.48
    3 -4 -32 2.32
    3 4 33 6.17
    3 -4 -33 6.46
    3 4 34 5.98
    -3 5 27 7.87
    -3 5 26 0.15
    3 5 -26 0.12
    -3 5 25 1.48
    3 5 -25 1.63
    -3 5 24 0.1
    3 5 -24 0.21
    -3 5 23 6.04
    3 5 -23 5.85
    -3 5 22 3.21
    3 5 -22 3.68
    3 5 -21 2.16
    -3 5 21 2.06
    3 5 -21 2.44
    3 5 -20 1.96
    -3 5 20 1.91
    3 5 -20 1.65
    3 5 -19 0.46
    -3 5 19 0.62
    3 5 -19 0.43
    3 5 -18 0.35
    -3 5 18 0.34
    3 5 -18 0.31
    3 5 -17 0.17
    -3 5 17 0.22
    3 5 -17 0.15
    3 5 -16 4.73
    -3 5 16 4.1
    3 5 -16 4.6
    3 5 -15 3.85
    -3 5 15 3.86
    3 5 -15 4.09
    3 5 -14 1.08
    -3 5 14 1.18
    3 5 -14 1.11
    3 5 -13 2.26
    -3 5 13 2.66
    3 5 -13 2.51
    3 5 -12 5.27
    -3 5 12 6.17
    3 5 -12 5.51
    3 5 -11 11.39
    -3 5 11 9.58
    3 5 -11 10.89
    3 5 -10 2.75
    3 5 -10 2.17
    -3 5 9 31.84
    3 5 -9 33.42
    3 5 -9 33.85
    3 5 -8 0.84
    -3 5 8 0.97
    3 5 -8 0.86
    3 5 -7 11.1
    -3 5 7 11.06
    3 5 -7 10.32
    3 5 -6 4.16
    3 5 -6 3.74
    -3 5 6 3.92
    3 5 -5 11.74
    3 5 -5 11.12
    3 5 -4 6.64
    3 5 -4 6.9
    -3 5 4 5.54
    3 5 -3 13.68
    3 5 -3 12.44
    3 5 -2 8.1
    -3 5 2 5.95
    3 5 -1 1.79
    3 5 -1 2.62
    -3 5 1 2.07
    3 5 0 1.16
    -3 5 0 1.68
    3 5 1 2.5
    -3 5 -1 3.18
    3 5 1 1.9
    3 5 2 7.37
    -3 5 -2 6.8
    3 5 3 16.23
    3 5 3 13.64
    -3 5 -3 15.09
    3 5 4 6.49
    3 5 4 6.61
    3 5 5 12.03
    3 5 5 10.91
    -3 5 -5 12.5
    3 5 6 10.03
    3 5 6 4.42
    -3 5 -6 10.95
    -3 5 -6 4.03
    3 5 7 9.67
    3 5 7 10.64
    -3 5 -7 10
    -3 5 -7 9.68
    3 5 8 12.42
    -3 5 -8 12.56
    3 5 9 32.78
    3 5 9 35.23
    -3 5 -9 32.25
    -3 5 -9 36.13
    3 5 10 2.66
    -3 5 -10 9.8
    3 5 10 8.81
    -3 5 -10 3.23
    3 5 11 12.88
    3 5 11 14.09
    -3 5 -11 12.98
    3 5 12 6.88
    3 5 12 5.95
    -3 5 -12 5.78
    3 5 13 2.56
    3 5 13 2.71
    -3 5 -13 3.59
    3 5 14 1.17
    3 5 14 1.36
    -3 5 -14 1.33
    3 5 15 3.1
    3 5 15 4.27
    -3 5 -15 3.89
    3 5 16 4.84
    3 5 16 5.23
    -3 5 -16 5.18
    3 5 17 0.05
    3 5 17 0.16
    -3 5 -17 0.06
    3 5 18 0.41
    3 5 18 0.27
    -3 5 -18 0.18
    3 5 19 0.48
    3 5 19 0.73
    -3 5 -19 0.83
    3 5 20 1.6
    3 5 20 2.11
    -3 5 -20 2.06
    3 5 21 2.26
    3 5 21 2.44
    -3 5 -21 2.5
    3 -5 -21 2.4
    3 5 22 3.15
    3 5 22 4.01
    -3 5 -22 3.42
    3 -5 -22 2.78
    3 5 23 5.49
    3 5 23 7.44
    -3 5 -23 6.63
    3 5 24 0.21
    3 5 24 0.14
    -3 5 -24 0.2
    3 5 25 1.57
    3 5 25 1.94
    -3 5 -25 1.68
    -3 5 -26 0.19
    -3 5 -27 8.51
    -3 6 13 2.11
    -3 6 12 8.03
    -3 6 11 4.73
    -3 6 10 15.56
    -3 6 9 5.54
    -3 6 8 9.59
    -3 6 7 2.04
    3 6 -6 0.31
    -3 6 6 1.19
    3 6 -5 11.65
    -3 6 5 12.6
    3 6 -4 2.42
    -3 6 4 3.22
    3 6 -3 3.49
    -3 6 3 4.79
    3 6 -2 0.75
    -3 6 2 1.99
    3 6 -1 0.9
    -3 6 1 0.85
    3 6 0 0.06
    -3 6 0 0.22
    3 6 1 0.47
    -3 6 -1 0.77
    3 6 2 1.23
    -3 6 -2 2.14
    3 6 3 3.51
    -3 6 -3 4.76
    3 6 4 4.48
    -3 6 -4 10.76
    3 6 5 14.53
    -3 6 -5 12.78
    3 6 6 0.07
    -3 6 -6 1.35
    3 6 7 1.02
    -3 6 -7 1.57
    3 6 8 8.67
    -3 6 -8 8.64
    3 6 9 1.48
    -3 6 -9 6.41
    3 6 10 17.89
    -3 6 -10 16.22
    3 6 11 2.83
    -3 6 -11 6.01
    3 6 12 8.95
    -3 6 -12 8.57
    3 6 13 2.12
    -3 6 -13 2.16
    -4 0 0 13.08
    -4 0 -1 24.48
    -4 0 1 25.4
    -4 0 -2 25.44
    -4 0 2 27.15
    -4 0 3 13.97
    -4 0 -3 11.5
    -4 0 3 11.96
    -4 0 -4 15.27
    -4 0 4 13.94
    -4 0 -4 12.96
    -4 0 4 15.22
    -4 0 -5 10.08
    4 0 5 11.08
    -4 0 5 9.79
    -4 0 -5 9.41
    -4 0 5 9.97
    -4 0 -6 7.08
    4 0 6 8.14
    -4 0 6 8.46
    -4 0 -6 8.16
    -4 0 -7 29.83
    4 0 7 30.21
    -4 0 7 31.19
    -4 0 -7 28.34
    -4 0 -8 0.33
    -4 0 -8 0.14
    4 0 8 0.11
    -4 0 8 0.44
    4 0 -9 4.75
    4 0 9 3.78
    -4 0 -9 4.48
    4 0 9 3.94
    -4 0 9 3.81
    -4 0 -9 3.91
    4 0 -10 1.87
    -4 0 -10 1.74
    4 0 10 3.19
    -4 0 -10 1.75
    4 0 10 1.96
    -4 0 10 1.74
    4 0 -11 53.69
    4 0 11 57.93
    -4 0 -11 61.5
    4 0 11 59.97
    -4 0 11 56.49
    -4 0 -11 60.18
    -4 0 -11 55.16
    4 0 -12 1.33
    -4 0 -12 1.62
    4 0 12 1.29
    -4 0 -12 1.39
    -4 0 12 1.22
    -4 0 -12 1.32
    4 0 -13 44.2
    4 0 13 37.51
    4 0 13 39.11
    -4 0 -13 39.64
    -4 0 13 38.31
    -4 0 -13 41.22
    -4 0 -13 39.8
    4 0 -14 19.19
    4 0 14 19.92
    4 0 14 19.67
    -4 0 -14 19.81
    -4 0 14 19.14
    -4 0 -14 20.95
    -4 0 -14 19.53
    4 0 15 2.14
    -4 0 -15 1.3
    -4 0 -15 1.33
    4 0 -15 1.52
    4 0 15 1.47
    -4 0 15 1.66
    -4 0 -15 1.32
    -4 0 -16 23.25
    4 0 -16 21.71
    4 0 16 22.77
    4 0 16 23.07
    -4 0 16 19.4
    -4 0 -16 19.47
    4 0 -17 2.03
    4 0 17 2.09
    -4 0 -17 1.83
    4 0 -18 4.95
    4 0 18 5.09
    -4 0 -18 5.05
    4 0 -19 37.7
    -4 0 -19 35.77
    4 0 -20 4.96
    -4 0 -20 6.46
    4 0 -21 0.04
    -4 0 -21 0.1
    4 0 -22 0.35
    -4 0 -22 0.14
    4 0 -23 3.61
    -4 0 -23 3.93
    4 0 -24 1.68
    -4 0 -24 1.29
    4 0 -25 2.2
    -4 0 -25 1.83
    4 0 -26 11
    -4 0 -26 10.26
    4 0 -27 21.12
    -4 0 -27 19.96
    4 0 -28 0.31
    -4 0 -28 0.33
    4 0 -29 8.93
    4 0 -29 9.28
    -4 0 -29 9.26
    4 0 -30 0.8
    -4 0 -30 0.77
    4 0 -31 4.94
    -4 0 -31 3.21
    4 0 -32 2.91
    -4 0 -32 2.03
    4 0 -33 8.91
    -4 0 -33 8.24
    4 0 -34 3.07
    -4 0 -34 2.73
    4 0 35 1.83
    4 0 -35 1.84
    -4 0 -35 2.08
    4 0 36 0
    4 0 -36 0.25
    4 0 -36 0.31
    -4 0 -36 0.07
    4 0 -37 4.62
    4 0 -37 4.84
    4 0 37 4.58
    -4 0 -37 4.54
    4 0 38 1.08
    4 0 -38 0.97
    -4 0 -38 1.53
    4 0 39 12.7
    4 0 -39 13.6
    4 -1 38 4.47
    4 1 -38 4.09
    4 -1 37 2.39
    4 1 -37 2.48
    -4 -1 -37 2.55
    4 -1 36 1.4
    4 1 -36 1.66
    -4 -1 -36 1.52
    4 -1 35 4.45
    4 1 -35 5.03
    4 -1 34 6.93
    4 1 -34 6.65
    -4 -1 -34 7.26
    4 -1 33 5.87
    4 1 -33 5.86
    -4 -1 -33 5.77
    4 -1 32 5.15
    4 1 -32 5.48
    -4 -1 -32 5.4
    4 1 -31 1.33
    -4 -1 -31 0.91
    4 1 -30 1.51
    -4 -1 -30 1.35
    -4 1 29 2.15
    4 1 -29 1.85
    -4 -1 -29 2.13
    -4 1 28 1.13
    4 1 -28 0.88
    -4 -1 -28 1.42
    -4 1 27 3.06
    4 1 -27 2.56
    -4 -1 -27 2.5
    4 1 -26 0.09
    -4 -1 -26 0.31
    4 1 -25 9.67
    4 1 -24 2.07
    4 1 -23 5.37
    4 1 -22 5.95
    4 1 -21 17.8
    4 1 -20 13.87
    4 -1 20 15.11
    4 1 -19 17.2
    4 -1 19 16.21
    4 1 -18 29.15
    4 -1 18 29.05
    4 1 -17 9.38
    4 -1 17 9.64
    4 1 -16 16.33
    4 -1 16 19.92
    4 -1 15 0.97
    4 1 -15 0.72
    4 1 -15 0.78
    4 1 -14 8
    4 1 -14 8.07
    4 -1 14 8.63
    -4 -1 -14 7.39
    -4 1 14 8.07
    -4 -1 -14 8.1
    4 1 -13 30.78
    4 1 -13 30.84
    4 -1 13 32.2
    -4 -1 -13 31.61
    -4 1 13 30.95
    -4 -1 -13 30.67
    4 1 -12 7.59
    4 1 -12 7.36
    4 -1 12 7.65
    -4 -1 -12 7.54
    -4 1 12 6.89
    -4 -1 -12 7.23
    4 1 -11 7.39
    4 -1 11 8.98
    4 1 -11 7.87
    -4 -1 -11 8.69
    -4 1 11 7.64
    -4 -1 -11 7.14
    4 1 -10 1.9
    4 -1 10 2.69
    -4 1 10 2.56
    -4 -1 -10 2.01
    -4 -1 -10 2.21
    -4 1 10 2.24
    -4 -1 -9 0.2
    4 1 -9 -0.01
    4 -1 9 0.18
    -4 -1 -9 -0.02
    -4 1 9 0.18
    -4 1 9 0.05
    4 1 -8 5.57
    -4 -1 -8 5.27
    4 -1 8 4.27
    -4 1 8 5.36
    -4 1 8 5.42
    -4 -1 -8 5.32
    4 1 -7 23.03
    4 -1 7 24.38
    -4 -1 -7 27.05
    -4 1 7 27.27
    -4 1 7 28.67
    -4 -1 -7 26.67
    -4 -1 -6 1.56
    4 1 -6 1.32
    4 -1 6 1.41
    -4 -1 -6 1.07
    -4 1 6 1.48
    -4 1 6 1.46
    4 1 -5 17.93
    -4 -1 -5 20.59
    -4 1 5 21.6
    -4 -1 -5 20.83
    -4 1 4 2.61
    4 1 -4 2.32
    -4 -1 -4 2.62
    -4 1 4 2.39
    -4 -1 -4 2.73
    -4 1 3 7.87
    4 1 -3 8.46
    -4 -1 -3 7.09
    -4 1 3 8.42
    -4 -1 -3 6.58
    -4 1 2 64.65
    -4 -1 -2 67.92
    -4 -1 -2 60.55
    -4 1 1 1.17
    -4 -1 -1 1.53
    -4 -1 -1 1.93
    -4 1 0 5.7
    -4 -1 0 5.54
    -4 1 -1 2.53
    -4 -1 1 1.62
    -4 1 -2 63.78
    -4 -1 2 63.84
    -4 1 -3 8
    4 1 3 10.59
    4 1 3 7.92
    -4 -1 3 9.06
    -4 -1 4 1.95
    -4 1 -4 1.72
    4 1 4 1.62
    -4 1 -5 19.26
    4 1 5 20.89
    4 1 5 18.21
    -4 -1 5 19.71
    4 -1 -6 1.79
    -4 1 -6 1.32
    4 1 6 1.13
    -4 1 -6 2.16
    -4 1 -7 25.4
    4 -1 -7 23.97
    4 1 7 21.81
    4 1 7 27.78
    -4 1 -7 27.22
    -4 1 -8 4.12
    4 -1 -8 4.39
    4 1 8 4.74
    4 1 8 4.72
    -4 -1 8 4.64
    -4 1 -8 4.43
    4 -1 -9 0.49
    -4 1 -9 0.5
    4 1 9 0.97
    4 1 9 0.48
    -4 -1 9 0.62
    -4 1 -9 0.58
    4 -1 -10 1.32
    -4 1 -10 1.28
    4 1 10 1.73
    4 1 10 2.23
    -4 -1 10 1.66
    -4 1 -10 1.36
    -4 1 -11 8.79
    4 -1 -11 8.72
    4 1 11 9.67
    4 1 11 10.62
    -4 -1 11 9.24
    -4 1 -11 9.63
    -4 1 -12 7.66
    4 -1 -12 7.5
    4 1 12 8.89
    4 1 12 7.35
    -4 -1 12 8.21
    -4 1 -12 8.83
    -4 1 -13 34.8
    4 -1 -13 31.51
    4 1 13 37.88
    4 1 13 35.84
    -4 -1 13 33.46
    -4 1 -13 31.3
    -4 1 -14 6.92
    4 -1 -14 6.66
    4 1 14 6.69
    -4 -1 14 6.82
    -4 1 -14 7.39
    4 -1 -15 1.34
    4 1 15 1.47
    -4 1 -15 0.98
    4 -1 -16 18.86
    4 1 16 20.92
    -4 1 -16 18.27
    4 -1 -17 8.63
    4 1 17 8.36
    -4 1 -17 10.27
    4 -1 -18 33.18
    -4 1 -18 33.04
    4 -1 -19 17.54
    4 1 19 16.29
    4 -1 -19 17.15
    -4 1 -19 15.89
    4 -1 -20 15.51
    4 1 20 16.35
    4 -1 -20 17.55
    -4 1 -20 14.25
    4 -1 -21 23.53
    4 -1 -21 21.27
    -4 1 -21 21.06
    4 -1 -22 6.39
    4 1 22 8.61
    4 -1 -22 7.92
    -4 1 -22 7.56
    4 -1 -23 7.49
    4 1 23 7.13
    4 -1 -23 9.22
    -4 1 -23 7.38
    4 1 24 2.35
    4 -1 -24 2.21
    4 -1 -24 2.77
    -4 1 -24 2.41
    4 -1 -25 9.56
    4 1 25 8.51
    4 -1 -25 9.72
    -4 1 -25 8.33
    4 -1 -26 0.4
    4 1 26 0.66
    4 -1 -26 0.48
    -4 1 -26 0.35
    4 -1 -27 3.43
    4 1 27 2.53
    4 -1 -27 3.95
    -4 1 -27 3.12
    4 1 28 1.25
    4 -1 -28 1.38
    -4 1 -28 1.1
    4 1 29 1.84
    4 -1 -29 2.32
    -4 1 -29 1.86
    4 1 30 1.5
    4 -1 -30 1.86
    -4 1 -30 1.74
    4 1 31 1.35
    4 -1 -31 1.35
    -4 1 -31 1.09
    4 1 32 5.29
    4 -1 -32 5.13
    -4 1 -32 5.74
    4 1 33 8.21
    4 -1 -33 7.58
    -4 1 -33 7.34
    4 1 34 6.22
    4 -1 -34 6.64
    -4 1 -34 6.77
    4 1 35 4.78
    4 -1 -35 5.43
    -4 1 -35 6.22
    4 1 36 2.16
    4 -1 -36 2.67
    -4 1 -36 2.28
    4 1 37 1.91
    4 -1 -37 1.97
    -4 1 -37 1.92
    4 1 38 4.83
    4 -1 -38 5.19
    -4 1 -38 5.15
    4 2 -35 2.89
    4 2 -34 11.93
    4 2 -34 11.96
    4 2 -33 14.08
    4 2 -32 16.98
    4 2 -31 1.8
    4 2 -30 6.01
    -4 2 29 2.07
    4 2 -29 2.5
    -4 2 28 6.12
    4 2 -28 7.26
    -4 2 27 4.04
    4 2 -27 4.45
    -4 2 26 11.62
    4 2 -26 11.06
    -4 2 25 7.32
    4 2 -25 6.56
    -4 2 24 4.95
    4 2 -24 5.87
    -4 2 23 31.3
    4 2 -23 28.09
    4 2 -22 2.47
    -4 2 22 2.08
    -4 2 21 0.8
    4 2 -21 0.67
    -4 2 20 0.88
    4 2 -20 1.12
    -4 2 19 0
    4 2 -19 0.08
    4 2 -19 0.05
    -4 2 18 0.21
    4 2 -18 0.35
    4 2 -18 0.3
    -4 2 17 3.09
    4 2 -17 3.13
    -4 2 16 0.76
    4 2 -16 0.62
    4 2 -16 0.92
    -4 2 15 4.46
    4 2 -15 4.98
    4 2 -15 4.37
    -4 2 14 11.22
    4 2 -14 12.41
    4 2 -14 11.73
    -4 2 13 3.55
    4 2 -13 3.89
    4 2 -13 3.77
    -4 2 12 13.08
    4 2 -12 14.59
    4 2 -12 13.66
    -4 2 12 15.2
    4 2 -11 3
    4 2 -11 2.39
    -4 2 11 3.07
    4 2 -10 31.74
    4 2 -10 30.38
    -4 2 10 32.77
    4 2 -9 16.99
    4 2 -9 18.11
    -4 2 9 20.49
    4 2 -8 65.98
    -4 -2 -8 61.36
    4 2 -7 3.04
    -4 -2 -7 2.96
    -4 2 7 3.55
    4 2 -6 14.26
    4 2 -6 12.13
    -4 2 6 14.21
    4 2 -5 3.25
    4 2 -5 4.02
    -4 2 4 22.22
    4 2 -4 20.09
    4 2 -4 20.83
    -4 2 4 25.31
    -4 2 4 23.79
    -4 2 3 25.58
    4 2 -3 28.63
    -4 2 3 29.66
    -4 2 3 26.32
    -4 2 2 11.87
    -4 2 2 13.13
    4 2 -2 11.62
    4 2 -2 11.01
    -4 2 2 13.27
    -4 2 1 12.46
    -4 2 1 11.78
    4 2 -1 13.98
    4 2 -1 13.18
    -4 2 1 11.66
    -4 2 1 11.53
    -4 2 0 5.33
    4 2 0 4.54
    -4 2 0 6.11
    -4 2 0 4.98
    -4 2 -1 12.32
    4 2 1 11.94
    4 2 1 14.85
    -4 2 -1 13.01
    -4 2 -2 15.12
    4 2 2 14.8
    -4 2 -2 15.62
    -4 2 -3 28.23
    4 2 3 28.86
    -4 2 -3 27.77
    -4 2 -4 22.81
    4 2 4 28.64
    4 2 4 21.6
    -4 2 -4 27.54
    -4 2 -5 3.31
    4 2 5 4.92
    -4 2 -5 3.77
    -4 2 -6 11.76
    4 2 6 11.12
    4 2 6 14.26
    -4 2 -6 13.68
    -4 2 -7 4.12
    -4 2 -7 5.59
    4 2 7 4.45
    -4 2 -8 65.37
    4 2 8 70.49
    4 2 8 68.64
    -4 2 -8 70.57
    4 2 8 68.55
    4 2 9 20.97
    -4 2 -9 17.04
    4 2 10 28.83
    -4 2 -10 31.59
    4 2 11 3.14
    4 2 11 4.34
    -4 2 -11 3.4
    -4 2 -11 2.74
    4 2 12 11.22
    -4 2 -12 10.31
    4 2 13 3.16
    4 2 13 4
    -4 2 -13 3.18
    4 2 14 11.18
    4 2 14 11.87
    -4 2 -14 12.26
    4 2 15 5.04
    4 2 15 5.39
    -4 2 -15 5.4
    4 2 16 0.33
    4 2 16 0.29
    -4 2 -16 0.44
    4 2 17 3.29
    4 2 17 3.89
    -4 2 -17 2.59
    4 2 18 0.38
    4 2 18 0.32
    -4 2 -18 0.62
    4 2 19 0.26
    4 2 19 0.04
    -4 2 -19 0.2
    4 2 20 1.2
    4 2 20 1.21
    -4 2 -20 1.54
    4 2 21 0.68
    4 2 21 0.92
    -4 2 -21 0.57
    4 2 22 2.78
    4 -2 -22 2.77
    -4 2 -22 2.67
    4 2 23 26.9
    -4 2 -23 25.77
    4 2 24 5.29
    4 -2 -24 6.14
    -4 2 -24 5.18
    4 2 25 6.08
    4 -2 -25 7.52
    -4 2 -25 6.82
    4 2 26 11.95
    4 -2 -26 12.33
    -4 2 -26 11.28
    4 2 27 4.3
    4 -2 -27 5.09
    -4 2 -27 4.87
    4 2 28 4.47
    4 -2 -28 5.01
    -4 2 -28 5.14
    4 2 29 2.62
    4 2 29 2.47
    4 -2 -29 2.51
    -4 2 -29 2.23
    4 2 30 4.92
    4 2 30 4.71
    4 -2 -30 6.17
    -4 2 -30 5.49
    4 2 31 1.22
    4 2 31 1.38
    4 -2 -31 1.33
    -4 2 -31 1.19
    4 2 32 14.14
    4 2 32 15.09
    4 -2 -32 17.68
    -4 2 -32 16.93
    -4 2 -33 15
    4 2 33 13.63
    4 -2 -33 15.49
    -4 2 -33 13.89
    4 2 34 11.29
    -4 2 -34 11.35
    4 -2 -34 12.41
    4 -2 -35 2.59
    -4 2 -35 2.55
    4 -2 -36 2.05
    4 3 -31 7.17
    4 3 -30 6.14
    -4 3 29 23.24
    4 3 -29 23.77
    -4 3 28 7.84
    4 3 -28 8.04
    -4 3 27 7.33
    4 3 -27 7.93
    -4 3 26 20.81
    4 3 -26 20.67
    -4 3 25 12.76
    4 3 -25 13.01
    -4 3 24 10.96
    4 3 -24 10.85
    -4 3 23 8.23
    4 3 -23 7.94
    -4 3 22 0.39
    4 3 -22 -0.02
    -4 3 21 2.3
    4 3 -21 2.42
    -4 3 20 4.88
    4 3 -20 4.24
    -4 3 19 2.36
    4 3 -19 2.05
    -4 3 18 1.15
    4 3 -18 0.99
    -4 3 17 41.1
    4 3 -17 43.74
    -4 3 16 13.13
    4 3 -16 11.39
    4 3 -16 11.67
    -4 3 15 3.45
    4 3 -15 3.32
    4 3 -15 3.43
    -4 3 14 13.41
    4 3 -14 12.77
    -4 3 13 6.71
    4 3 -13 6.04
    -4 3 12 3.37
    4 3 -12 3.11
    -4 3 12 3.59
    -4 3 11 30.85
    4 3 -11 28.71
    -4 3 10 12.24
    4 3 -10 9.96
    -4 3 10 13.21
    -4 3 9 15.89
    4 3 -9 17.78
    -4 3 9 17.99
    -4 3 8 19.51
    4 3 -8 20.62
    -4 3 8 19.5
    -4 3 7 2.04
    4 3 -7 1.44
    -4 3 7 2
    -4 3 6 8.24
    4 3 -6 8.76
    -4 3 6 8.55
    -4 3 5 4.2
    4 3 -5 3.92
    -4 3 5 3.67
    -4 3 4 0.95
    -4 3 4 1.59
    -4 3 3 4.86
    4 3 -3 4.39
    -4 3 3 4.89
    -4 3 2 0.53
    -4 3 2 0.52
    -4 3 1 4.8
    4 3 -1 4.37
    -4 3 1 5.09
    4 3 0 5.57
    -4 3 0 1.94
    4 3 1 4.8
    -4 3 -1 4.69
    -4 3 -1 4.83
    -4 3 -2 0.25
    4 3 2 0.75
    -4 3 -2 0.36
    4 3 3 4.42
    -4 3 -3 4.36
    -4 3 -3 4.69
    -4 3 -4 1.3
    -4 3 -4 1.28
    4 3 5 3.27
    -4 3 -5 2.16
    -4 3 -5 2.35
    4 3 6 7.76
    -4 3 -6 8.94
    -4 3 -6 8.31
    -4 3 -7 1.05
    -4 3 -7 0.85
    -4 3 -8 23.72
    4 3 8 24.43
    -4 3 -8 25.49
    -4 3 -9 20.78
    -4 3 -9 20.27
    4 3 10 17.29
    -4 3 -10 14.23
    -4 3 -11 35.73
    4 3 11 33.36
    -4 3 -11 33.07
    -4 3 -12 3.38
    -4 3 -12 4.09
    -4 3 -13 7.94
    4 3 13 10.54
    -4 3 -14 13.11
    4 3 14 11.98
    -4 3 -15 3.91
    4 3 15 5.54
    -4 3 -16 13.19
    4 3 16 14.94
    -4 3 -17 38.95
    4 3 17 39.34
    -4 3 -18 1.39
    4 3 18 1.53
    -4 3 -19 2.04
    4 3 19 1.83
    -4 3 -20 3.64
    4 3 20 3.46
    -4 3 -21 1.94
    4 3 21 2.09
    -4 3 -22 0.33
    4 3 22 0.21
    -4 3 -23 7.65
    4 3 23 6.18
    4 -3 -23 6.69
    -4 3 -24 10.99
    4 -3 -24 10.98
    -4 3 -25 14.09
    4 3 25 13.07
    4 -3 -25 15.59
    -4 3 -26 22.3
    4 3 26 19.5
    4 -3 -26 21.35
    -4 3 -27 8.05
    4 3 27 7.53
    4 -3 -27 8.2
    -4 3 -28 8.37
    4 3 28 8.65
    -4 3 -28 10.39
    4 -3 -28 9.13
    -4 3 -29 22.75
    4 3 29 21.17
    4 -3 -29 23
    -4 3 -30 5.9
    4 3 30 4.48
    -4 3 -30 5.98
    4 -3 -30 5.07
    -4 3 -31 8.72
    4 3 31 8.53
    4 -3 -31 7.55
    4 3 32 1.57
    4 -3 -32 1.75
    4 4 -26 1.68
    4 4 -25 0.18
    4 4 -24 0.56
    4 4 -24 0.59
    4 4 -23 12.29
    4 4 -23 11.34
    4 4 -22 7.41
    4 4 -22 8.2
    4 4 -21 8.84
    4 4 -21 8.01
    -4 4 20 2.89
    4 4 -20 2.99
    4 4 -20 3
    -4 4 19 8.41
    4 4 -19 7.84
    4 4 -19 7.86
    -4 4 18 0.84
    4 4 -18 0.67
    4 4 -18 0.9
    -4 4 17 11
    4 4 -17 10.9
    4 4 -17 11.04
    -4 4 16 4.65
    4 4 -16 3.72
    4 4 -16 3.51
    -4 4 15 6.25
    4 4 -15 5.89
    4 4 -15 6.49
    -4 4 14 0.04
    4 4 -14 0.08
    4 4 -14 0.17
    -4 4 13 0.54
    4 4 -13 0.8
    4 4 -13 0.47
    4 4 -13 0.56
    -4 4 12 1.19
    4 4 -12 1.22
    4 4 -12 1.47
    4 4 -12 1.52
    -4 4 11 6.07
    4 4 -11 5.22
    4 4 -11 6.01
    4 4 -11 4.84
    -4 4 10 22.23
    4 4 -10 21.53
    4 4 -10 22.75
    4 4 -10 20.99
    -4 4 9 6.16
    4 4 -9 5.91
    -4 4 9 7.52
    4 4 -9 5.89
    -4 4 8 3.28
    -4 4 8 3.52
    4 4 -8 3.49
    -4 4 7 0.65
    4 4 -7 0.69
    -4 4 7 0.66
    -4 4 6 2.84
    4 4 -6 2.99
    -4 4 6 2.89
    -4 4 5 17.4
    4 4 -5 19.33
    -4 4 5 18.23
    -4 4 4 13.1
    -4 4 4 14.87
    -4 4 3 10.61
    4 4 -3 12.97
    -4 4 3 10.67
    -4 4 2 9.93
    -4 4 2 8.65
    -4 4 1 2.11
    -4 4 1 1.68
    4 4 0 0.88
    -4 4 0 0.65
    -4 4 -1 2.16
    -4 4 -1 2.91
    -4 4 -2 9.62
    4 4 2 10.3
    -4 4 -2 9.96
    -4 4 -3 10.68
    -4 4 -3 12.35
    -4 4 -4 13.25
    -4 4 -4 15.41
    4 4 5 18.71
    -4 4 -5 16.57
    -4 4 -5 18.77
    -4 4 -6 2.76
    -4 4 -6 3.95
    -4 4 -7 0.72
    -4 4 -7 0.96
    -4 4 -8 5.37
    -4 4 -8 4.7
    -4 4 -9 5.28
    -4 4 -9 5.68
    4 4 10 20.57
    -4 4 -10 22.82
    -4 4 -10 20.5
    4 4 11 8.34
    -4 4 -11 6.57
    -4 4 -11 7.78
    4 4 12 2.46
    -4 4 -12 1.58
    -4 4 -12 2.07
    -4 4 -13 0.51
    4 4 13 0.64
    -4 4 -13 0.27
    -4 4 -14 0.37
    4 4 14 0.6
    -4 4 -14 0.31
    -4 4 -15 7.2
    4 4 15 6.1
    -4 4 -15 7.41
    -4 4 -16 3.7
    4 4 16 3.57
    -4 4 -16 3.68
    -4 4 -16 3.7
    -4 4 -17 10.41
    4 4 17 9.06
    -4 4 -17 9.6
    -4 4 -17 11.03
    -4 4 -18 0.45
    4 4 18 0.58
    -4 4 -18 0.81
    -4 4 -18 0.8
    -4 4 -19 7.8
    4 4 19 6.5
    -4 4 -19 7.49
    -4 4 -20 3.12
    4 4 20 2.63
    -4 4 -20 3.07
    -4 4 -21 8.85
    4 4 21 7.18
    -4 4 -21 8.94
    4 -4 -21 7.14
    -4 4 -22 8.7
    4 4 22 6.94
    -4 4 -22 9.2
    4 -4 -22 7.28
    -4 4 -23 13.78
    4 4 23 11.69
    -4 4 -23 14.7
    4 -4 -23 11.67
    -4 4 -24 0.45
    4 4 24 0.23
    -4 4 -24 0.61
    4 -4 -24 0.46
    -4 4 -25 0.68
    4 4 25 0.44
    -4 4 -25 0.58
    4 -4 -25 0.38
    4 4 26 1.9
    -4 4 -26 2.2
    4 -4 -26 1.57
    4 5 -14 6.95
    4 5 -13 3.61
    4 5 -12 6.7
    4 5 -11 2.42
    4 5 -10 0.25
    4 5 -9 4.15
    -4 5 9 3.96
    4 5 -8 0.36
    -4 5 8 0.59
    4 5 -7 0.32
    -4 5 7 0.86
    4 5 -6 4.93
    4 5 -6 3.65
    -4 5 6 4.12
    4 5 -5 8.41
    4 5 -5 7.24
    4 5 -4 12.06
    4 5 -4 12.72
    -4 5 4 11.76
    4 5 -3 6.6
    -4 5 3 6.12
    4 5 -2 3.29
    4 5 -2 3.96
    4 5 -1 1.32
    -4 5 1 1.14
    -4 5 1 0.92
    4 5 0 3.65
    4 5 0 3.61
    -4 5 0 3.58
    -4 5 0 3.94
    4 5 1 3.18
    4 5 1 0.95
    -4 5 -1 3.75
    -4 5 -1 0.98
    4 5 2 3.74
    4 5 2 3.58
    4 5 2 3.82
    -4 5 -2 4.35
    -4 5 -2 3.91
    4 5 3 1.38
    4 5 3 1.67
    -4 5 -3 1.75
    4 5 4 13.63
    4 5 4 13.07
    4 5 4 12.2
    -4 5 -4 12.93
    4 5 5 7.84
    -4 5 -5 9.27
    -4 5 -5 7.66
    4 5 6 4.12
    4 5 6 3.7
    -4 5 -6 3.62
    -4 5 -6 3.66
    4 5 7 0.67
    4 5 7 0.53
    -4 5 -7 0.72
    -4 5 -7 0.76
    4 5 8 0.55
    4 5 8 0.21
    -4 5 -8 0.59
    4 5 9 3.66
    4 5 9 3.47
    -4 5 -9 3.51
    -4 5 -9 3.82
    4 5 10 0.77
    4 5 10 0.37
    -4 5 -10 0.42
    -4 5 -10 0.39
    4 5 11 2.93
    4 5 11 2.95
    -4 5 -11 3.66
    -4 5 -11 2.37
    4 5 12 7.01
    4 5 12 7.36
    -4 5 -12 7.97
    4 5 13 4.29
    4 5 13 4.19
    -4 5 -13 4.15
    4 5 14 7.18
    -4 5 -14 7.05
    4 5 15 2.59
    5 0 0 -0.05
    5 0 -1 0.34
    5 0 1 0.1
    5 0 -2 2.51
    5 0 2 1.93
    5 0 -3 2.65
    5 0 3 2.87
    5 0 -4 5.59
    5 0 4 9.08
    5 0 -5 18.77
    5 0 5 23.71
    5 0 -6 27.86
    5 0 6 32.5
    5 0 -7 23.88
    5 0 7 20.4
    5 0 8 4.64
    5 0 -8 1.5
    5 0 -9 2.78
    5 0 9 6.15
    5 0 -10 10.03
    5 0 10 10.81
    5 0 -11 9.59
    5 0 11 11.41
    5 0 -12 4.31
    5 0 12 6.21
    5 0 -13 22.7
    5 0 13 24.11
    5 0 -14 5.31
    5 0 14 5.75
    5 0 -15 5.98
    5 0 15 5.69
    5 0 -16 7.54
    5 0 16 7.96
    5 0 -17 2.47
    5 0 17 3.03
    5 0 -18 0.2
    5 0 18 0.06
    5 0 -19 2.59
    5 0 19 2.02
    5 0 -20 0.2
    5 0 20 0.12
    5 0 -21 0.05
    5 0 21 0.05
    5 0 -22 0.12
    5 0 22 -0.04
    5 0 -23 3.56
    5 0 23 3.3
    5 0 -24 13.88
    5 0 24 12.65
    5 0 -25 1.02
    -5 0 25 1.07
    5 0 25 0.83
    -5 0 26 6.92
    5 0 26 7.51
    -5 0 27 5.26
    5 0 27 5.17
    5 0 28 0.45
    5 0 29 0.51
    -5 1 27 6.79
    5 -1 27 6.22
    -5 1 26 2.04
    5 -1 26 1.8
    -5 1 25 1.88
    5 -1 25 1.84
    -5 1 24 2.39
    5 1 -24 2.86
    5 -1 24 2.5
    -5 1 23 0.88
    5 1 -23 0.7
    5 -1 23 0.81
    -5 1 22 1.1
    5 1 -22 1.23
    5 -1 22 1
    -5 1 21 4.64
    5 1 -21 3.37
    5 -1 21 3.66
    -5 1 20 3.88
    5 1 -20 3.81
    5 -1 20 4.05
    -5 1 19 0.4
    5 1 -19 0.26
    5 -1 19 0.63
    -5 1 18 10.83
    5 1 -18 11.07
    5 -1 18 10.47
    -5 1 17 0.38
    5 1 -17 0.23
    5 -1 17 0.3
    5 1 -16 4.4
    5 -1 16 4.75
    5 1 -15 7.31
    5 -1 15 7.59
    5 1 -14 0.87
    5 -1 14 1.07
    5 1 -13 7.25
    5 -1 13 8.73
    5 1 -12 10.52
    5 -1 12 12.92
    5 1 -11 19.93
    5 -1 11 22.29
    5 1 -10 16.44
    5 -1 10 17.76
    5 1 -9 10.29
    5 -1 9 12.13
    5 1 -8 20.77
    5 -1 8 19.93
    5 1 -7 11.19
    5 -1 7 22.37
    5 1 -6 36.49
    5 -1 6 39.93
    5 1 -5 27.55
    5 -1 5 26.51
    5 1 -4 16.57
    5 -1 4 8.69
    5 1 -3 9.9
    5 -1 3 9.65
    5 1 -2 6.39
    5 -1 2 12.32
    5 1 -1 32.33
    5 -1 1 32.65
    5 -1 0 17.65
    5 1 0 25.53
    5 -1 -1 25.63
    5 1 1 25.4
    5 -1 -2 7.47
    -5 1 -2 3.1
    5 -1 -3 12.89
    5 1 3 13.61
    5 -1 -4 4.34
    5 1 4 17.45
    5 -1 -5 37.72
    5 1 5 25.13
    5 -1 -6 25.83
    5 1 6 24.24
    5 -1 -7 13.88
    5 1 7 20
    5 -1 -8 19.34
    5 1 8 23.48
    5 -1 -9 6.37
    5 1 9 16.44
    5 -1 -10 20.5
    5 1 10 20.46
    5 -1 -11 23.42
    5 1 11 24.5
    5 -1 -12 11.67
    5 1 12 14.77
    5 -1 -13 8.92
    5 1 13 9.2
    5 1 14 1.76
    5 -1 -14 1.41
    5 -1 -15 6.02
    5 1 15 6.48
    5 -1 -16 3.51
    5 1 16 4.39
    5 -1 -17 0.19
    5 1 17 0.36
    5 -1 -18 10.57
    5 1 18 10.64
    5 -1 -19 0.26
    5 1 19 0.29
    5 -1 -20 4.38
    5 1 20 4.11
    5 -1 -21 3.56
    5 1 21 3.47
    5 -1 -22 0.89
    5 1 22 0.79
    5 -1 -23 1.73
    5 1 23 1.39
    5 1 24 2.19
    5 1 25 2.13
    5 1 26 2.64
    5 1 27 6.88
    -5 2 24 2.19
    -5 2 23 4.65
    5 2 -22 0.66
    -5 2 22 1.01
    -5 2 21 8.37
    5 2 -21 7.7
    -5 2 20 4.4
    5 2 -20 4.2
    -5 2 19 13.16
    5 2 -19 10.08
    -5 2 18 9.53
    5 2 -18 8.53
    -5 2 17 15.34
    5 2 -17 14.59
    -5 2 16 18.9
    5 2 -16 16.68
    -5 2 15 5.43
    5 2 -15 5.69
    -5 2 14 4.05
    5 2 -14 4.4
    5 2 -13 2.5
    -5 2 13 1.82
    -5 2 12 1.31
    5 2 -12 1.57
    -5 2 11 3.98
    5 2 -11 4.01
    -5 2 10 9.47
    5 2 -10 11.82
    -5 2 9 1.05
    5 2 -9 1.41
    -5 2 8 12.37
    5 2 -8 12.44
    5 2 -8 13.09
    5 2 -7 10.82
    5 2 -7 10.74
    -5 2 6 2.94
    5 2 -6 4.08
    -5 2 5 0.97
    5 2 -5 1.65
    5 2 -5 1.31
    5 2 -4 3.92
    5 2 -4 5.84
    -5 2 3 12.6
    5 2 -3 12.04
    5 2 -3 13.25
    -5 2 3 14.15
    5 2 -2 12.07
    5 2 -2 13.15
    5 2 -1 15.52
    5 2 -1 18.83
    5 2 0 22.19
    5 2 0 21.6
    -5 2 0 23.18
    5 2 1 12.35
    5 2 1 9.27
    5 2 2 8.75
    5 2 2 11.03
    5 2 3 13.64
    5 2 3 14.54
    -5 2 -3 12.32
    5 2 4 8.15
    5 2 4 7.96
    5 2 5 3.4
    5 2 5 3.62
    5 2 6 6.91
    5 2 6 7.87
    5 2 7 11.83
    -5 2 -7 10.81
    5 2 8 16.87
    5 2 8 17.06
    -5 2 -9 0.83
    -5 2 -9 0.67
    5 2 10 10.88
    -5 2 -10 10.53
    -5 2 -10 9.28
    -5 2 -11 3.57
    -5 2 -11 2.97
    5 2 12 2.48
    -5 2 -12 1.58
    -5 2 -12 1.72
    5 2 13 2.84
    -5 2 -13 2.51
    -5 2 -13 2.34
    5 2 14 5.73
    -5 2 -14 5.46
    5 2 15 6.19
    -5 2 -15 7.16
    5 2 16 17.12
    -5 2 -16 21.13
    5 2 17 16.05
    -5 2 -17 17.78
    5 2 18 9.57
    -5 2 -18 10.67
    5 2 19 12.6
    -5 2 -19 14.31
    5 2 20 5.28
    -5 2 -20 5.14
    5 2 21 6.68
    -5 2 -21 7.39
    5 2 22 0.71
    -5 2 -22 0.5
    -5 2 -23 4.77
    -5 2 -24 2.29
    -5 2 -25 1.1
    -5 3 19 2.16
    -5 3 18 1.42
    5 3 -18 1.5
    -5 3 17 14.32
    5 3 -17 13.32
    -5 3 16 3.88
    5 3 -16 3.65
    5 3 -16 3.73
    -5 3 15 0.67
    5 3 -15 0.62
    -5 3 14 7.38
    5 3 -14 7.7
    -5 3 13 6.33
    5 3 -13 6.13
    -5 3 12 1.51
    5 3 -12 1.47
    -5 3 11 0.23
    5 3 -11 0.21
    -5 3 10 1.77
    5 3 -10 1.84
    -5 3 9 0.22
    5 3 -9 0.12
    -5 3 8 1.17
    5 3 -8 2.36
    -5 3 7 3.98
    5 3 -7 4.28
    -5 3 6 0.82
    5 3 -6 4.18
    -5 3 5 6.11
    5 3 -5 8.53
    -5 3 4 6.4
    5 3 -4 6.51
    5 3 -3 11.1
    5 3 -2 11.62
    -5 3 2 8.81
    5 3 -1 6.3
    -5 3 1 4.72
    5 3 0 4.18
    -5 3 0 3.02
    5 3 1 7.29
    -5 3 -1 4.04
    5 3 2 10.43
    -5 3 -2 8.32
    5 3 3 9.91
    -5 3 -3 5.3
    5 3 4 9.99
    -5 3 -4 7.58
    5 3 5 9.58
    -5 3 -5 8.02
    5 3 6 4.35
    -5 3 -6 1.38
    5 3 7 3.51
    -5 3 -7 4.14
    -5 3 -8 1.27
    5 3 8 1.09
    -5 3 -8 1.2
    -5 3 -9 0.02
    -5 3 -9 0.22
    -5 3 -10 1.68
    5 3 10 1.55
    -5 3 -10 1.85
    -5 3 -11 0.2
    5 3 11 0.31
    -5 3 -11 0.24
    5 3 12 2.53
    -5 3 -12 1.74
    -5 3 -12 1.6
    5 3 13 7.87
    -5 3 -13 7.51
    -5 3 -13 7.06
    5 3 14 6.66
    -5 3 -14 6.73
    -5 3 -14 6.27
    -5 3 -15 0.24
    5 3 15 0.28
    -5 3 -15 0.23
    5 -3 -15 0.09
    5 3 16 3.36
    -5 3 -16 4
    -5 3 -16 3.59
    5 -3 -16 2.62
    5 3 17 11.79
    -5 3 -17 13.64
    -5 3 -17 14.19
    -5 3 -18 1.74
    -5 3 -19 2.08
    5 4 -4 5.95
    5 4 -3 4.13
    5 4 -3 1.01
    5 4 -2 8.62
    5 4 -2 9.78
    5 4 -1 2.51
    5 4 -1 0.78
    5 4 0 0.29
    5 4 0 0.38
    5 4 1 4.97
    5 4 2 8.8
    5 4 3 5.75
    5 4 4 7.13
_refine_special_details
;
;
_reflns_number_total     2358
_reflns_number_gt     2293
_reflns_threshold_expression     I>2\s(I)
_refine_ls_structure_factor_coef     Fsqd
_refine_ls_matrix_type     full
_refine_ls_R_factor_all     0.0444
_refine_ls_R_factor_gt     0.0423
_refine_ls_wR_factor_gt     0.1100
_refine_ls_wR_factor_ref     0.1109
_refine_ls_goodness_of_fit_ref     1.144
_refine_ls_restrained_S_all     1.144
_refine_ls_number_reflns     2358
_refine_ls_number_parameters     172
_refine_ls_number_restraints     0
_refine_ls_hydrogen_treatment     constr
_refine_ls_weighting_scheme     calc
_refine_ls_weighting_details
;
 w=1/[\s^2^(Fo^2^)+(0.0565P)^2^+0.5753P]
 where P=(Fo^2^+2Fc^2^)/3
;
_atom_sites_solution_hydrogens     geom
_atom_sites_solution_primary     direct
_atom_sites_solution_secondary     ?
_refine_ls_shift/su_max     0.001
_refine_ls_shift/su_mean     0.000
_refine_diff_density_max     0.423
_refine_diff_density_min     -0.278
_refine_ls_extinction_method     none
_refine_ls_extinction_coef     .
_refine_ls_abs_structure_details
;
Flack x determined using 852 quotients [(I+)-(I-)]/[(I+)+(I-)]
(Parsons & Flack, 2004).
;
_refine_ls_abs_structure_Flack     -0.003(14)
loop_
    _atom_type_symbol
    _atom_type_description
    _atom_type_scat_dispersion_real
    _atom_type_scat_dispersion_imag
    _atom_type_scat_source
    'C' 'C' 0.0181 0.0091
                         'International Tables Vol C Tables 4.2.6.8 and 6.1.1.4'
    'H' 'H' 0.0000 0.0000
                         'International Tables Vol C Tables 4.2.6.8 and 6.1.1.4'
    'Cl' 'Cl' 0.3639 0.7018
                         'International Tables Vol C Tables 4.2.6.8 and 6.1.1.4'
    'F' 'F' 0.0727 0.0534
                         'International Tables Vol C Tables 4.2.6.8 and 6.1.1.4'
    'N' 'N' 0.0311 0.0180
                         'International Tables Vol C Tables 4.2.6.8 and 6.1.1.4'
    'O' 'O' 0.0492 0.0322
                         'International Tables Vol C Tables 4.2.6.8 and 6.1.1.4'
_computing_data_collection     'CrysAlis PRO (Agilent, 2012)'
_computing_cell_refinement     'CrysAlis PRO (Agilent, 2012)'
_computing_data_reduction     'CrysAlis PRO (Agilent, 2012)'
_computing_structure_solution     'SHELXS97 (Sheldrick, 2008)'
_computing_structure_refinement     'SHELXL2012 (Sheldrick, 2008)'
_computing_molecular_graphics     'OLEX2 (Dolomanov <i>et al.</i>, 2009)'
_computing_publication_material     'OLEX2 (Dolomanov <i>et al.</i>, 2009)'
loop_
    _atom_site_type_symbol
    _atom_site_label
    _atom_site_fract_x
    _atom_site_fract_y
    _atom_site_fract_z
    _atom_site_U_iso_or_equiv
    _atom_site_adp_type
    _atom_site_calc_flag
    _atom_site_occupancy
    _atom_site_disorder_assembly
    _atom_site_disorder_group
    Cl Cl1 0.07824(18) 1.15259(14) 0.52637(2) 0.0318(2) Uani d 1 . .
    F F1 1.2311(7) -0.3034(4) 0.69693(6) 0.0598(8) Uani d 1 . .
    F F2 0.8308(7) -0.2387(5) 0.73854(6) 0.0667(9) Uani d 1 . .
    O O1 0.5599(5) 0.4621(4) 0.62977(6) 0.0325(6) Uani d 1 . .
    N N1 0.9971(6) 0.3740(5) 0.64241(6) 0.0278(6) Uani d 1 . .
    H H1 1.1690 0.4034 0.6379 0.033 Uiso calc 1 . .
    C C1 0.8043(7) 0.4794(5) 0.62509(7) 0.0235(7) Uani d 1 . .
    C C2 0.9212(8) 0.6146(6) 0.59751(8) 0.0302(7) Uani d 1 . .
    H H2A 1.0618 0.7206 0.6055 0.036 Uiso calc 1 . .
    H H2B 1.0118 0.5088 0.5828 0.036 Uiso calc 1 . .
    C C3 0.7068(7) 0.7477(6) 0.57993(7) 0.0256(7) Uani d 1 . .
    C C4 0.6153(8) 0.9550(6) 0.59132(8) 0.0280(7) Uani d 1 . .
    H H4 0.6866 1.0118 0.6105 0.034 Uiso calc 1 . .
    C C5 0.4220(8) 1.0801(5) 0.57515(7) 0.0274(7) Uani d 1 . .
    H H5 0.3605 1.2217 0.5831 0.033 Uiso calc 1 . .
    C C6 0.3201(7) 0.9951(6) 0.54724(7) 0.0242(7) Uani d 1 . .
    C C7 0.4066(8) 0.7886(6) 0.53548(7) 0.0276(7) Uani d 1 . .
    H H7 0.3341 0.7315 0.5164 0.033 Uiso calc 1 . .
    C C8 0.5996(7) 0.6671(6) 0.55194(7) 0.0281(7) Uani d 1 . .
    H H8 0.6604 0.5254 0.5440 0.034 Uiso calc 1 . .
    C C9 0.9458(7) 0.2196(6) 0.66731(7) 0.0268(7) Uani d 1 . .
    C C10 1.1106(8) 0.0296(6) 0.66937(8) 0.0332(8) Uani d 1 . .
    H H10 1.2496 0.0031 0.6542 0.040 Uiso calc 1 . .
    C C11 1.0702(9) -0.1211(6) 0.69379(9) 0.0388(9) Uani d 1 . .
    C C12 0.8660(9) -0.0846(7) 0.71526(9) 0.0414(10) Uani d 1 . .
    C C13 0.7041(9) 0.1022(8) 0.71351(8) 0.0420(10) Uani d 1 . .
    H H13 0.5651 0.1263 0.7287 0.050 Uiso calc 1 . .
    C C14 0.7420(7) 0.2572(7) 0.68951(8) 0.0328(8) Uani d 1 . .
    H H14 0.6298 0.3882 0.6882 0.039 Uiso calc 1 . .
loop_
    _atom_site_aniso_label
    _atom_site_aniso_U_11
    _atom_site_aniso_U_22
    _atom_site_aniso_U_33
    _atom_site_aniso_U_12
    _atom_site_aniso_U_13
    _atom_site_aniso_U_23
    Cl1 0.0302(4) 0.0333(4) 0.0318(4) 0.0079(4) -0.0016(3) 0.0064(3)
    F1 0.071(2) 0.0458(15) 0.0624(16) 0.0100(14) -0.0095(14) 0.0118(13)
    F2 0.0690(19) 0.079(2) 0.0520(14) -0.0119(17) -0.0029(13) 0.0405(14)
    O1 0.0169(13) 0.0455(14) 0.0351(12) -0.0013(12) 0.0013(10) 0.0068(11)
    N1 0.0156(14) 0.0387(16) 0.0292(13) -0.0024(11) 0.0008(10) 0.0070(12)
    C1 0.0190(17) 0.0247(16) 0.0267(15) -0.0005(13) 0.0014(12) -0.0011(12)
    C2 0.0221(17) 0.0332(17) 0.0355(17) -0.0003(17) 0.0047(14) 0.0104(14)
    C3 0.0216(16) 0.0264(16) 0.0288(16) -0.0002(14) 0.0052(13) 0.0072(13)
    C4 0.0282(19) 0.0296(16) 0.0263(15) -0.0030(15) -0.0021(13) -0.0010(13)
    C5 0.0298(18) 0.0225(15) 0.0298(15) 0.0022(15) 0.0040(14) -0.0023(12)
    C6 0.0192(16) 0.0259(16) 0.0275(15) 0.0004(13) 0.0019(12) 0.0065(12)
    C7 0.0285(18) 0.0285(16) 0.0259(14) 0.0003(15) 0.0006(13) -0.0021(12)
    C8 0.0290(18) 0.0249(15) 0.0303(15) 0.0063(15) 0.0045(14) -0.0014(12)
    C9 0.0210(16) 0.0343(18) 0.0251(14) -0.0050(15) -0.0043(13) 0.0024(12)
    C10 0.029(2) 0.0396(19) 0.0315(16) -0.0003(16) -0.0016(14) 0.0014(14)
    C11 0.039(2) 0.0347(19) 0.0425(19) -0.0027(19) -0.0121(18) 0.0079(16)
    C12 0.036(2) 0.053(2) 0.0352(18) -0.0142(18) -0.0074(16) 0.0164(18)
    C13 0.033(2) 0.065(3) 0.0282(17) -0.007(2) 0.0036(15) 0.0057(18)
    C14 0.0234(19) 0.045(2) 0.0301(17) 0.0004(16) 0.0002(13) 0.0005(16)
_geom_special_details
;
 All esds (except the esd in the dihedral angle between two l.s. planes)
 are estimated using the full covariance matrix.  The cell esds are taken
 into account individually in the estimation of esds in distances, angles
 and torsion angles; correlations between esds in cell parameters are only
 used when they are defined by crystal symmetry.  An approximate (isotropic)
 treatment of cell esds is used for estimating esds involving l.s. planes.
;
loop_
    _geom_bond_atom_site_label_1
    _geom_bond_atom_site_label_2
    _geom_bond_site_symmetry_2
    _geom_bond_distance
    _geom_bond_publ_flag
    Cl1 C6 . 1.747(3) ?
    F1 C11 . 1.339(5) ?
    F2 C12 . 1.356(4) ?
    O1 C1 . 1.217(4) ?
    N1 H1 . 0.8800 ?
    N1 C1 . 1.349(4) ?
    N1 C9 . 1.420(4) ?
    C1 C2 . 1.530(4) ?
    C2 H2A . 0.9900 ?
    C2 H2B . 0.9900 ?
    C2 C3 . 1.509(5) ?
    C3 C4 . 1.390(5) ?
    C3 C8 . 1.386(5) ?
    C4 H4 . 0.9500 ?
    C4 C5 . 1.383(5) ?
    C5 H5 . 0.9500 ?
    C5 C6 . 1.383(5) ?
    C6 C7 . 1.383(5) ?
    C7 H7 . 0.9500 ?
    C7 C8 . 1.377(5) ?
    C8 H8 . 0.9500 ?
    C9 C10 . 1.384(5) ?
    C9 C14 . 1.392(5) ?
    C10 H10 . 0.9500 ?
    C10 C11 . 1.382(5) ?
    C11 C12 . 1.371(6) ?
    C12 C13 . 1.359(6) ?
    C13 H13 . 0.9500 ?
    C13 C14 . 1.383(5) ?
    C14 H14 . 0.9500 ?
loop_
    _geom_angle_atom_site_label_1
    _geom_angle_atom_site_label_2
    _geom_angle_atom_site_label_3
    _geom_angle_site_symmetry_1
    _geom_angle_site_symmetry_3
    _geom_angle
    _geom_angle_publ_flag
    C1 N1 H1 . . 117.3 ?
    C1 N1 C9 . . 125.5(3) ?
    C9 N1 H1 . . 117.3 ?
    O1 C1 N1 . . 124.0(3) ?
    O1 C1 C2 . . 122.5(3) ?
    N1 C1 C2 . . 113.5(3) ?
    C1 C2 H2A . . 109.0 ?
    C1 C2 H2B . . 109.0 ?
    H2A C2 H2B . . 107.8 ?
    C3 C2 C1 . . 113.1(3) ?
    C3 C2 H2A . . 109.0 ?
    C3 C2 H2B . . 109.0 ?
    C4 C3 C2 . . 120.6(3) ?
    C8 C3 C2 . . 120.7(3) ?
    C8 C3 C4 . . 118.7(3) ?
    C3 C4 H4 . . 119.5 ?
    C5 C4 C3 . . 121.1(3) ?
    C5 C4 H4 . . 119.5 ?
    C4 C5 H5 . . 120.6 ?
    C4 C5 C6 . . 118.7(3) ?
    C6 C5 H5 . . 120.6 ?
    C5 C6 Cl1 . . 119.2(3) ?
    C5 C6 C7 . . 121.3(3) ?
    C7 C6 Cl1 . . 119.4(3) ?
    C6 C7 H7 . . 120.5 ?
    C8 C7 C6 . . 118.9(3) ?
    C8 C7 H7 . . 120.5 ?
    C3 C8 H8 . . 119.4 ?
    C7 C8 C3 . . 121.2(3) ?
    C7 C8 H8 . . 119.4 ?
    C10 C9 N1 . . 117.7(3) ?
    C10 C9 C14 . . 120.2(3) ?
    C14 C9 N1 . . 122.1(3) ?
    C9 C10 H10 . . 120.5 ?
    C11 C10 C9 . . 119.0(4) ?
    C11 C10 H10 . . 120.5 ?
    F1 C11 C10 . . 120.5(4) ?
    F1 C11 C12 . . 119.2(3) ?
    C12 C11 C10 . . 120.3(4) ?
    F2 C12 C11 . . 118.3(4) ?
    F2 C12 C13 . . 120.6(4) ?
    C13 C12 C11 . . 121.0(3) ?
    C12 C13 H13 . . 120.1 ?
    C12 C13 C14 . . 119.9(4) ?
    C14 C13 H13 . . 120.1 ?
    C9 C14 H14 . . 120.3 ?
    C13 C14 C9 . . 119.5(4) ?
    C13 C14 H14 . . 120.3 ?
loop_
    _geom_torsion_atom_site_label_1
    _geom_torsion_atom_site_label_2
    _geom_torsion_atom_site_label_3
    _geom_torsion_atom_site_label_4
    _geom_torsion_site_symmetry_1
    _geom_torsion_site_symmetry_2
    _geom_torsion_site_symmetry_3
    _geom_torsion_site_symmetry_4
    _geom_torsion
    _geom_torsion_publ_flag
    Cl1 C6 C7 C8 . . . . 179.3(3) ?
    F1 C11 C12 F2 . . . . -1.6(6) ?
    F1 C11 C12 C13 . . . . 177.8(4) ?
    F2 C12 C13 C14 . . . . -179.7(4) ?
    O1 C1 C2 C3 . . . . 8.0(5) ?
    N1 C1 C2 C3 . . . . -175.1(3) ?
    N1 C9 C10 C11 . . . . 178.5(3) ?
    N1 C9 C14 C13 . . . . -179.1(3) ?
    C1 N1 C9 C10 . . . . 139.2(4) ?
    C1 N1 C9 C14 . . . . -42.1(5) ?
    C1 C2 C3 C4 . . . . 80.6(4) ?
    C1 C2 C3 C8 . . . . -100.1(4) ?
    C2 C3 C4 C5 . . . . 179.0(3) ?
    C2 C3 C8 C7 . . . . -179.1(3) ?
    C3 C4 C5 C6 . . . . 0.0(5) ?
    C4 C3 C8 C7 . . . . 0.2(5) ?
    C4 C5 C6 Cl1 . . . . -179.4(3) ?
    C4 C5 C6 C7 . . . . 0.3(5) ?
    C5 C6 C7 C8 . . . . -0.5(5) ?
    C6 C7 C8 C3 . . . . 0.2(5) ?
    C8 C3 C4 C5 . . . . -0.3(5) ?
    C9 N1 C1 O1 . . . . 3.5(6) ?
    C9 N1 C1 C2 . . . . -173.4(3) ?
    C9 C10 C11 F1 . . . . -178.2(3) ?
    C9 C10 C11 C12 . . . . 1.3(6) ?
    C10 C9 C14 C13 . . . . -0.5(5) ?
    C10 C11 C12 F2 . . . . 178.9(4) ?
    C10 C11 C12 C13 . . . . -1.6(6) ?
    C11 C12 C13 C14 . . . . 0.9(6) ?
    C12 C13 C14 C9 . . . . 0.2(6) ?
    C14 C9 C10 C11 . . . . -0.2(5) ?
loop_
    _geom_hbond_atom_site_label_D
    _geom_hbond_atom_site_label_H
    _geom_hbond_atom_site_label_A
    _geom_hbond_site_symmetry_A
    _geom_hbond_distance_DH
    _geom_hbond_distance_HA
    _geom_hbond_distance_DA
    _geom_hbond_angle_DHA
    N1 H1 O1 1_655 0.88 1.97 2.854(4) 177.1
    C5 H5 O1 1_565 0.95 2.63 3.307(4) 128.7
    C14 H14 F1 1_465 0.95 2.69 3.615(5) 163.8
_shelxl_version_number         .000002012
_iucr_refine_instructions_details
;
TITL YBN-132 in P212121 #19
CELL 1.54184 4.893 5.899 42.572 90 90 90
ZERR 4 0 0 0 0 0 0
LATT -1
SYMM 0.5-X,-Y,0.5+Z
SYMM 0.5+X,0.5-Y,-Z
SYMM -X,0.5+Y,0.5-Z
SFAC C H Cl F N O
UNIT 56 40 4 8 4 4
EQIV $1 1+X,+Y,+Z
L.S. 25
PLAN  15
TEMP -100(2)
HTAB N1 O1_$1
HTAB 4
REM reset to P212121 #19
BOND $H
CONF
fmap 2
acta
OMIT 3 5 8
OMIT 5 4 3
OMIT -5 2 2
OMIT 5 4 1
REM <HKL>E:/Yathi-Makup-#2/YBN-132-Next-3/Olex-YBN-132/YBN-132.hkl</HKL>
WGHT    0.056500    0.575300
FVAR       0.24808
CL1   3    0.078237    1.152595    0.526375    11.00000    0.03023    0.03330 =
         0.03181    0.00642   -0.00159    0.00789
F1    4    1.231144   -0.303358    0.696927    11.00000    0.07121    0.04578 =
         0.06238    0.01184   -0.00947    0.01003
F2    4    0.830775   -0.238668    0.738541    11.00000    0.06903    0.07907 =
         0.05195    0.04054   -0.00287   -0.01189
O1    6    0.559884    0.462060    0.629769    11.00000    0.01694    0.04546 =
         0.03508    0.00683    0.00130   -0.00135
N1    5    0.997091    0.373983    0.642408    11.00000    0.01562    0.03868 =
         0.02920    0.00696    0.00082   -0.00238
AFIX  43
H1    2    1.168985    0.403351    0.637891    11.00000   -1.20000
AFIX   0
C1    1    0.804309    0.479377    0.625091    11.00000    0.01903    0.02475 =
         0.02673   -0.00106    0.00138   -0.00053
C2    1    0.921173    0.614611    0.597510    11.00000    0.02209    0.03315 =
         0.03549    0.01041    0.00467   -0.00033
AFIX  23
H2A   2    1.061765    0.720605    0.605508    11.00000   -1.20000
H2B   2    1.011772    0.508783    0.582768    11.00000   -1.20000
AFIX   0
C3    1    0.706800    0.747706    0.579931    11.00000    0.02158    0.02642 =
         0.02879    0.00720    0.00517   -0.00017
C4    1    0.615268    0.955039    0.591324    11.00000    0.02817    0.02959 =
         0.02625   -0.00105   -0.00215   -0.00297
AFIX  43
H4    2    0.686599    1.011759    0.610533    11.00000   -1.20000
AFIX   0
C5    1    0.422041    1.080095    0.575149    11.00000    0.02981    0.02247 =
         0.02979   -0.00228    0.00396    0.00225
AFIX  43
H5    2    0.360469    1.221748    0.583063    11.00000   -1.20000
AFIX   0
C6    1    0.320139    0.995050    0.547238    11.00000    0.01919    0.02587 =
         0.02751    0.00650    0.00193    0.00042
C7    1    0.406620    0.788580    0.535479    11.00000    0.02852    0.02850 =
         0.02587   -0.00212    0.00060    0.00029
AFIX  43
H7    2    0.334056    0.731491    0.516352    11.00000   -1.20000
AFIX   0
C8    1    0.599620    0.667085    0.551944    11.00000    0.02904    0.02487 =
         0.03031   -0.00139    0.00454    0.00633
AFIX  43
H8    2    0.660412    0.525380    0.543969    11.00000   -1.20000
AFIX   0
C9    1    0.945848    0.219633    0.667312    11.00000    0.02095    0.03432 =
         0.02506    0.00243   -0.00431   -0.00501
C10   1    1.110638    0.029563    0.669375    11.00000    0.02866    0.03955 =
         0.03151    0.00142   -0.00163   -0.00027
AFIX  43
H10   2    1.249557    0.003058    0.654224    11.00000   -1.20000
AFIX   0
C11   1    1.070224   -0.121137    0.693790    11.00000    0.03911    0.03471 =
         0.04254    0.00789   -0.01212   -0.00265
C12   1    0.866023   -0.084597    0.715265    11.00000    0.03570    0.05335 =
         0.03520    0.01638   -0.00738   -0.01424
C13   1    0.704055    0.102188    0.713508    11.00000    0.03293    0.06491 =
         0.02822    0.00566    0.00362   -0.00738
AFIX  43
H13   2    0.565071    0.126255    0.728729    11.00000   -1.20000
AFIX   0
C14   1    0.741992    0.257180    0.689511    11.00000    0.02337    0.04510 =
         0.03006    0.00053    0.00023    0.00038
AFIX  43
H14   2    0.629750    0.388243    0.688196    11.00000   -1.20000
AFIX   0
HKLF 4
REM  YBN-132 in P212121 #19
REM R1 =  0.0423 for    2293 Fo > 4sig(Fo)  and  0.0444 for all    2358 data
REM    172 parameters refined using      0 restraints
END
WGHT      0.0571      0.5619
REM Instructions for potential hydrogen bonds
HTAB N1 O1_$1
EQIV $2 x, y+1, z
HTAB C2 F1_$2
HTAB C2 O1_$1
EQIV $3 x+1, y-1, z
HTAB C2 Cl1_$3
HTAB C5 O1_$2
EQIV $4 x-1, y+1, z
HTAB C5 N1_$4
EQIV $5 x+1/2, -y+3/2, -z+1
HTAB C7 Cl1_$5
HTAB C10 O1_$1
EQIV $6 -x+2, y+1/2, -z+3/2
HTAB C13 F1_$6
EQIV $7 -x+1, y+1/2, -z+3/2
HTAB C13 F2_$7
HTAB C14 F1_$4
REM Highest difference peak  0.423,  deepest hole -0.278,  1-sigma level  0.066
Q1    1   0.0800  1.1531  0.5054  11.00000  0.05    0.27
Q2    1   0.0666  1.1528  0.5489  11.00000  0.05    0.27
Q3    1  -0.1051  1.1532  0.5265  11.00000  0.05    0.24
Q4    1   0.0308  1.2952  0.5339  11.00000  0.05    0.23
Q5    1   0.5550  0.2920  0.6844  11.00000  0.05    0.23
Q6    1   0.2442  1.0759  0.5347  11.00000  0.05    0.22
Q7    1   0.2256  1.2657  0.5263  11.00000  0.05    0.22
Q8    1   0.6684  1.1455  0.5361  11.00000  0.05    0.21
Q9    1   0.7542  0.2392  0.7106  11.00000  0.05    0.21
Q10   1   1.2011  0.8130  0.6146  11.00000  0.05    0.20
Q11   1   0.5825  0.4774  0.6145  11.00000  0.05    0.20
Q12   1   0.2746  1.1392  0.5259  11.00000  0.05    0.20
Q13   1   0.2999  0.8526  0.5425  11.00000  0.05    0.20
Q14   1   0.9170  0.2748  0.6851  11.00000  0.05    0.20
Q15   1  -0.3233  1.1636  0.5178  11.00000  0.05    0.19
REM The information below was added by Olex2.
REM
REM R1 = 0.0423 for 2293 Fo > 4sig(Fo) and 0.0444 for all 7113 data
REM n/a parameters refined using n/a restraints
REM Highest difference peak 0.42, deepest hole -0.28
REM Mean Shift 0, Max Shift 0.
REM +++ Tabular Listing of Refinement Information +++
REM R1_all = 0.0444
REM R1_gt = 0.0423
REM wR_ref = 0.1109
REM GOOF = 1.144
REM Shift_max = 0
REM Shift_mean = 0
REM Reflections_all = 7113
REM Reflections_gt = 2293
REM Parameters = n/a
REM Hole = 0.42
REM Peak = -0.28
REM Flack = n/a
;
