# Supplementary material for: 2-(4-Chloro­phen­yl)-N-(3,4-di­fluoro­phen­yl)acetamide
Source: Acta Crystallogr Sect E Struct Rep Online. 2013 May 31;69(Pt 6):o996–7. doi: 10.1107/S1600536813014165 (PMC3685127; doi:10.1107/S1600536813014165)
Supplement: Supplementary file 2 [file e-69-0o996-Isup2.hkl]

#
# h,k,l, Fc-squared, Fo-squared, sigma(Fo-squared), status flag
#
data_I
_shelx_refln_list_code          4
_shelx_F_calc_maximum      137.61
_exptl_crystal_F_000       576.00
_reflns_d_resolution_high  0.8109

loop_
 _space_group_symop_operation_xyz
 'x, y, z'
 '-x+1/2, -y, z+1/2'
 'x+1/2, -y+1/2, -z'
 '-x, y+1/2, -z+1/2'

_cell_length_a     4.8930
_cell_length_b     5.8990
_cell_length_c    42.5720
_cell_angle_alpha  90.000
_cell_angle_beta   90.000
_cell_angle_gamma  90.000

_shelx_F_squared_multiplier     1.000

loop_
 _refln_index_h
 _refln_index_k
 _refln_index_l
 _refln_F_squared_calc
 _refln_F_squared_meas
 _refln_F_squared_sigma
 _refln_observed_status
   2   0   0        185.76        271.67         9.59 o
   4   0   0        225.06        212.53        15.60 o
   1   1   0       2356.10       2454.32        83.27 o
   2   1   0       1384.02       1358.33        15.81 o
   3   1   0       2349.71       2221.25        32.77 o
   4   1   0        106.40         91.33         7.35 o
   5   1   0        272.99        348.20        64.02 o
   0   2   0        609.79        564.37        10.13 o
   1   2   0        273.31        230.14         5.31 o
   2   2   0        350.26        368.73         9.52 o
   3   2   0          9.18          7.39         1.87 o
   4   2   0         84.02         84.00         4.72 o
   5   2   0        346.75        361.09        10.45 o
   1   3   0        146.69        170.90         5.47 o
   2   3   0         59.70         64.77         4.00 o
   3   3   0       1481.26       1321.65        24.28 o
   4   3   0         18.66         61.05        29.49 o
   5   3   0         49.81         60.01         9.42 o
   0   4   0         40.23         53.78         7.15 o
   1   4   0        179.79        191.38         7.17 o
   2   4   0       1465.31       1500.81        26.14 o
   3   4   0          5.06          4.17         0.81 o
   4   4   0         13.11         12.22         2.58 o
   5   4   0          1.81          5.35         1.29 o
   1   5   0         59.81         64.25         3.43 o
   2   5   0        110.39        101.63         6.13 o
   3   5   0          4.21         22.31         4.22 o
   4   5   0         51.68         59.99         3.00 o
   0   6   0         59.41         58.10         5.55 o
   1   6   0         99.27        107.67         5.28 o
   2   6   0         29.08        104.66        66.54 o
   3   6   0          4.58          1.79         1.30 o
   1   7   0        142.55        149.97         9.91 o
   1   0   1       3862.34       3433.52        64.26 o
   2   0   1       1310.44       1391.28        81.81 o
   3   0   1          6.49          9.65         1.21 o
   4   0   1        477.59        405.37        15.28 o
   5   0   1          0.76          2.92         1.95 o
  -5   1   1        381.18        528.02        14.99 o
  -4   1   1         20.70         24.82         3.26 o
  -3   1   1        467.62        479.68        11.02 o
  -2   1   1       1016.83       1079.27        12.23 o
  -1   1   1        163.55        146.25         8.21 o
   0   1   1         48.85         63.09         1.79 o
   1   1   1        238.38        237.53         3.35 o
   2   1   1       1028.67       1054.81        11.25 o
   3   1   1        475.87        461.43         9.46 o
   4   1   1         25.62         33.71         7.39 o
   5   1   1        347.50        414.65        13.32 o
  -5   2   1         68.61        280.53        26.89 o
  -4   2   1        200.48        203.83         5.96 o
  -3   2   1        383.39        393.64        12.74 o
  -2   2   1        297.80        303.36        11.41 o
  -1   2   1        945.46        950.51        11.12 o
   0   2   1          7.19          9.09         0.45 o
   1   2   1       1031.90       1156.70        26.74 o
   2   2   1        345.68        366.91         6.50 o
   3   2   1        414.79        398.97        16.14 o
   4   2   1        206.45        212.37         8.72 o
   5   2   1         63.47        175.48        25.02 o
  -5   3   1         62.83         90.92        12.84 o
  -4   3   1         74.03         76.61         5.27 o
  -3   3   1        180.01        199.28         8.40 o
  -2   3   1         33.87         37.81         2.94 o
  -1   3   1        705.13        726.82        18.50 o
   0   3   1       1219.34       1263.62        22.63 o
   1   3   1        732.01        740.93        18.20 o
   2   3   1         45.68         54.44         3.68 o
   3   3   1        183.45        190.07        10.50 o
   4   3   1         77.10         77.52         5.16 o
   5   3   1         54.02         96.40        26.40 o
  -5   4   1          1.75         29.00        14.05 o
  -4   4   1         31.11         30.88         3.84 o
  -3   4   1        158.39        161.37         5.24 o
  -2   4   1        227.85        309.24        27.70 o
  -1   4   1        145.67        147.90         9.07 o
   0   4   1        522.53        511.20        14.82 o
   1   4   1        114.93        113.48         6.57 o
   2   4   1        223.96        211.95        13.32 o
   3   4   1        120.32        126.90         4.67 o
   4   4   1         29.17         40.74         6.09 o
  -4   5   1         17.96         18.19         2.00 o
  -3   5   1         38.91         34.44         3.37 o
  -2   5   1         30.87         25.97         3.73 o
  -1   5   1         43.83         36.45         2.59 o
   0   5   1        213.86        193.62         5.16 o
   1   5   1         40.80         38.70         2.67 o
   2   5   1         44.12        100.03        56.22 o
   3   5   1         33.14         39.93         5.06 o
   4   5   1         12.51         38.08        11.73 o
  -3   6   1         14.03         14.23         2.18 o
  -2   6   1        183.78        191.59         9.47 o
  -1   6   1          7.54         10.24         2.84 o
   0   6   1          4.59         10.60         1.72 o
   1   6   1          9.64         13.44         2.46 o
   2   6   1        201.95        196.57        21.12 o
   3   6   1         10.74          9.75         2.44 o
  -1   7   1        122.25        137.14         9.59 o
   0   7   1         21.55         33.95         3.62 o
   1   7   1        125.47        132.59         9.26 o
   1   0   2       1660.82       1683.02        15.84 o
   2   0   2       2935.14       2457.68       181.17 o
   3   0   2          0.39          4.56         1.62 o
   4   0   2        438.18        427.70        15.63 o
   5   0   2         45.83         36.03         4.71 o
  -5   1   2         17.09        161.35        48.18 o
  -4   1   2       1161.21       1047.21        28.99 o
  -3   1   2        182.65        180.16         6.72 o
  -2   1   2        127.34        157.49         2.96 o
  -1   1   2       3807.96       4002.40        17.53 o
   0   1   2         42.76         57.74         1.30 o
   1   1   2       3741.56       4109.90        18.97 o
   2   1   2        196.06        218.98         5.06 o
   3   1   2        206.21        216.62         5.63 o
   4   1   2       1234.93       1036.81        24.70 o
   5   1   2         25.81         92.64        35.50 o
  -4   2   2        228.22        196.24         6.46 o
  -3   2   2         75.17         88.40         6.04 o
  -2   2   2        710.61        686.86        11.76 o
  -1   2   2       2492.49       2642.34        18.69 o
   0   2   2        332.70        334.90         7.16 o
   1   2   2       2499.10       2786.18        62.02 o
   2   2   2        647.96        666.59        10.08 o
   3   2   2         67.35         78.17         4.29 o
   4   2   2        262.11        245.99         9.51 o
   5   2   2         61.16        161.25        18.52 o
  -5   3   2        140.56        169.43        22.83 o
  -4   3   2          2.97          8.53         2.53 o
  -3   3   2        795.22        703.81        23.92 o
  -2   3   2        107.12        102.42         5.07 o
  -1   3   2       1408.38       1472.34        17.48 o
   0   3   2         39.87         50.06         2.38 o
   1   3   2       1500.26       1515.72        25.22 o
   2   3   2        129.93        125.30         5.52 o
   3   3   2        807.01        794.34        16.65 o
   4   3   2          3.48          6.45         2.06 o
   5   3   2        125.25        154.98        17.14 o
  -5   4   2        144.02        148.52         9.42 o
  -4   4   2        137.70        150.98        10.40 o
  -3   4   2         17.79         21.83         2.27 o
  -2   4   2        336.19        322.69        12.12 o
  -1   4   2        219.99        205.53         7.45 o
   0   4   2        272.72        257.05        10.39 o
   1   4   2        256.45        252.13         8.34 o
   2   4   2        305.46        289.66        27.13 o
   3   4   2         11.50         18.12         1.90 o
   4   4   2        148.33        161.86         7.25 o
   5   4   2        131.39        142.99         8.29 o
  -4   5   2         60.08         58.54         5.44 o
  -3   5   2        120.62        113.65        17.47 o
  -2   5   2        495.22        425.32        13.01 o
  -1   5   2        116.75        107.95         4.79 o
   0   5   2          4.64          8.84         1.62 o
   1   5   2        131.75        124.18         4.45 o
   2   5   2        535.65        469.92        11.66 o
   3   5   2        117.70        114.90         7.79 o
   4   5   2         55.14         63.02         2.77 o
  -3   6   2         16.33         20.22        10.07 o
  -2   6   2          8.60         40.16        32.17 o
  -1   6   2        163.60        171.09         7.60 o
   0   6   2        379.63        406.37        12.49 o
   1   6   2        154.14        171.50         6.75 o
   2   6   2          6.03         31.91        21.77 o
   3   6   2         22.73         27.46         7.39 o
  -1   7   2         35.57         40.30         5.20 o
   0   7   2         18.30         26.00         4.55 o
   1   7   2         43.91         39.16         5.04 o
   1   0   3       2786.34       2861.14        16.00 o
   2   0   3          8.70         14.10         4.55 o
   3   0   3       1126.81       1094.07        14.31 o
   4   0   3        220.28        205.44        12.08 o
   5   0   3         23.85         44.96         5.23 o
  -5   1   3        164.81        158.71         8.31 o
  -4   1   3        119.88        126.13         5.39 o
  -3   1   3         47.45         52.69         4.40 o
  -2   1   3         28.51         26.27         1.34 o
  -1   1   3       1945.20       2045.90        41.76 o
   0   1   3         29.56         48.26         2.52 o
   1   1   3       1749.11       1751.73         9.54 o
   2   1   3         50.29         53.73         3.43 o
   3   1   3         53.94         63.88         3.12 o
   4   1   3        141.52        147.10         8.75 o
   5   1   3        196.90        215.24         9.47 o
  -5   2   3        217.01        210.39         7.02 o
  -4   2   3        461.80        449.08        14.99 o
  -3   2   3        584.28        576.66        15.40 o
  -2   2   3       1202.16       1236.11       117.48 o
  -1   2   3         66.43         72.16         2.01 o
   0   2   3       1013.82       1066.98        13.16 o
   1   2   3         97.78        107.86         2.47 o
   2   2   3       1208.49       1222.36        16.20 o
   3   2   3        661.03        637.37        14.53 o
   4   2   3        468.45        460.95        12.76 o
   5   2   3        200.23        221.68         8.52 o
  -5   3   3         64.67        180.36        11.54 o
  -4   3   3         77.06         76.15         5.23 o
  -3   3   3        473.28        519.56        69.22 o
  -2   3   3        121.39        110.78         5.33 o
  -1   3   3       1638.91       1676.07        17.07 o
   0   3   3         29.57         40.93         2.14 o
   1   3   3       1670.19       1662.41        18.93 o
   2   3   3        143.10        129.92         9.10 o
   3   3   3        482.14        495.67        17.41 o
   4   3   3         65.53         72.81         5.04 o
   5   3   3         61.59        130.37        37.45 o
  -5   4   3         12.80         44.56        25.35 o
  -4   4   3        165.78        186.59        12.15 o
  -3   4   3        391.98        372.59        10.16 o
  -2   4   3        281.78        301.85        23.32 o
  -1   4   3        542.22        553.60        14.82 o
   0   4   3        142.05        153.66         8.10 o
   1   4   3        504.90        524.00        12.11 o
   2   4   3        269.79        291.03        14.30 o
   3   4   3        424.69        397.64        12.71 o
   4   4   3        165.55        186.47        13.57 o
  -4   5   3         26.84        103.25         5.68 o
  -3   5   3        214.76        211.02        10.07 o
  -2   5   3         45.43         48.43         5.27 o
  -1   5   3         86.55         76.66         4.05 o
   0   5   3        992.54        962.66        13.52 o
   1   5   3         99.20         98.06         4.94 o
   2   5   3         57.39         64.01         4.36 o
   3   5   3        219.29        246.25        10.17 o
   4   5   3         22.97         25.76         2.44 o
  -3   6   3         63.66         66.29        10.56 o
  -2   6   3         79.87         70.17         5.86 o
  -1   6   3        284.50        294.36        11.46 o
   0   6   3        255.79        272.39        10.26 o
   1   6   3        264.99        269.60        10.20 o
   2   6   3         70.28         64.09         5.62 o
   3   6   3         61.26         67.25        10.16 o
  -1   7   3        169.74        175.65        10.56 o
   0   7   3          0.53         10.24         3.09 o
   1   7   3        185.60        190.11        10.89 o
   0   0   4          5.48         11.86         1.46 o
   1   0   4        332.16        482.90        18.77 o
   2   0   4        922.67       1074.71        36.40 o
   3   0   4        319.77        328.49         9.92 o
   4   0   4        279.35        233.13         8.42 o
   5   0   4         69.12        119.83        28.35 o
  -5   1   4         34.20        200.24        64.02 o
  -4   1   4         34.33         40.85         2.98 o
  -3   1   4        751.60        722.74        34.45 o
  -2   1   4       2517.97       2632.86        20.31 o
  -1   1   4       2396.77       2814.53        17.00 o
   0   1   4        146.72        137.87         8.69 o
   1   1   4       2597.74       2559.77        56.30 o
   2   1   4       2606.15       2527.05        20.56 o
   3   1   4        657.78        637.90        12.46 o
   4   1   4         20.86         28.65         3.43 o
   5   1   4         21.84        179.45       106.51 o
  -5   2   4         24.11         80.88        15.60 o
  -4   2   4        385.10        360.77        13.32 o
  -3   2   4        657.92        753.82        30.79 o
  -2   2   4         75.28         76.79         5.08 o
  -1   2   4        214.26        174.54         4.07 o
   0   2   4       6540.22       6630.79        24.11 o
   1   2   4        250.70        216.68         6.90 o
   2   2   4         69.84         65.48         2.82 o
   3   2   4        663.68        712.95        12.54 o
   4   2   4        402.24        410.84        27.60 o
   5   2   4         40.28        130.83         7.29 o
  -5   3   4        105.68        104.87         6.26 o
  -4   3   4         23.90         21.17         5.20 o
  -3   3   4        640.12        625.07        21.12 o
  -2   3   4         77.57         71.85         4.35 o
  -1   3   4        223.73        251.76         5.43 o
   0   3   4        195.71        141.11         4.13 o
   1   3   4        237.55        236.60        10.26 o
   2   3   4         98.77         95.31         4.92 o
   3   3   4        636.98        664.58        21.80 o
   4   3   4         22.85         20.98         3.54 o
   5   3   4        106.69        146.28        19.58 o
  -5   4   4        100.57         96.68         7.31 o
  -4   4   4        225.13        227.53        14.38 o
  -3   4   4          1.81         12.16         1.98 o
  -2   4   4        929.01        891.51        48.26 o
  -1   4   4        469.88        479.39        15.53 o
   0   4   4        314.37        306.65        11.43 o
   1   4   4        441.01        464.63        12.77 o
   2   4   4        854.78        842.11        42.49 o
   3   4   4          3.88          6.59         1.36 o
   4   4   4        230.81        232.32        17.55 o
   5   4   4        119.09        115.85         7.31 o
  -4   5   4        181.43        197.44         6.28 o
  -3   5   4        106.18        103.23         6.31 o
  -2   5   4        160.92        150.47         6.78 o
  -1   5   4        221.76        220.40         6.85 o
   0   5   4        211.10        211.20         6.35 o
   1   5   4        224.91        227.78         5.63 o
   2   5   4        116.89        116.52         6.88 o
   3   5   4        107.60        106.28         7.05 o
   4   5   4        182.06        210.86         5.64 o
  -3   6   4         40.16         45.56         6.50 o
  -2   6   4         57.46        129.37        70.60 o
  -1   6   4         99.58        112.28         8.54 o
   0   6   4         78.92         74.38         5.34 o
   1   6   4        116.19        134.87         7.24 o
   2   6   4         55.62         86.13        22.42 o
   3   6   4         57.16        125.48        51.02 o
  -1   7   4         37.50         42.73         5.20 o
   0   7   4          0.88          5.49         6.91 o
   1   7   4         42.44         48.42         5.52 o
   1   0   5       1667.56       1786.75       163.78 o
   2   0   5        504.26        580.85         9.95 o
   3   0   5         52.91         57.07         3.41 o
   4   0   5        155.34        163.38         5.95 o
   5   0   5        154.93        347.97        40.13 o
  -5   1   5        286.95        438.51        13.74 o
  -4   1   5        380.34        326.25        11.57 o
  -3   1   5        648.37        652.53        15.72 o
  -2   1   5        286.97        276.87         5.45 o
  -1   1   5       9069.66       9246.79       106.02 o
   0   1   5        455.10        574.87        18.28 o
   1   1   5       9095.50       8257.48        86.34 o
   2   1   5        215.25        203.29         5.71 o
   3   1   5        602.16        609.91        11.22 o
   4   1   5        346.58        319.25         9.20 o
   5   1   5        277.08        509.80       102.28 o
  -5   2   5         16.26         21.58         2.67 o
  -4   2   5         59.06         58.89         6.26 o
  -3   2   5        661.03        677.52        16.66 o
  -2   2   5       1009.47       1105.39        26.57 o
  -1   2   5        221.31        225.07         7.36 o
   0   2   5       4783.88       5011.85        32.91 o
   1   2   5        189.70        171.84         6.01 o
   2   2   5        946.30       1066.40        13.70 o
   3   2   5        554.57        533.60        10.90 o
   4   2   5         46.64         65.96         7.28 o
   5   2   5         27.86         57.04         4.77 o
  -5   3   5        104.54        119.82        19.66 o
  -4   3   5         58.14         63.73         4.84 o
  -3   3   5        590.24        613.26        55.33 o
  -2   3   5        281.67        283.82         9.70 o
  -1   3   5        643.87        656.70         8.85 o
   0   3   5          1.96          2.05         0.48 o
   1   3   5        591.26        581.71        10.75 o
   2   3   5        254.08        254.85         8.05 o
   3   3   5        576.79        583.64        17.85 o
   4   3   5         33.66         42.44         5.25 o
   5   3   5        104.91        145.05        12.67 o
  -4   4   5        311.15        298.64         9.88 o
  -3   4   5        102.76         89.37         4.79 o
  -2   4   5        711.46        726.81        50.94 o
  -1   4   5        497.96        496.57        17.08 o
   0   4   5          0.87          1.67         1.17 o
   1   4   5        559.42        550.95        12.53 o
   2   4   5        671.66        639.14        17.63 o
   3   4   5        131.32        127.51         6.97 o
   4   4   5        309.29        292.96        11.03 o
  -4   5   5        108.53        128.20         9.51 o
  -3   5   5        185.63        185.92         9.59 o
  -2   5   5        138.25        149.36         8.14 o
  -1   5   5         83.36         82.72         4.20 o
   0   5   5         75.39         75.63         3.79 o
   1   5   5        102.70        105.62         4.18 o
   2   5   5        159.02        155.00         6.67 o
   3   5   5        192.53        190.92         7.59 o
   4   5   5        118.48        134.89         7.93 o
  -3   6   5        188.43        196.38         7.72 o
  -2   6   5        174.49        182.67         9.13 o
  -1   6   5         36.14         35.00         5.61 o
   0   6   5        240.69        231.52         9.47 o
   1   6   5         32.11         41.11         5.82 o
   2   6   5        163.74        174.44         9.07 o
   3   6   5        198.43        221.25        14.22 o
  -1   7   5         34.32         47.12         5.52 o
   0   7   5          4.19          9.38         5.77 o
   1   7   5         35.19         44.85         5.20 o
   0   0   6         29.43         14.14         1.95 o
   1   0   6       2330.35       2050.52        14.76 o
   2   0   6        887.76       1071.51        17.22 o
   3   0   6       1881.59       1901.85        19.22 o
   4   0   6        125.20        129.82         5.95 o
   5   0   6        325.07        492.11        37.70 o
  -5   1   6        465.05        622.89        27.95 o
  -4   1   6         14.33         22.45         2.05 o
  -3   1   6        244.83        271.10        10.11 o
  -2   1   6        644.50        719.60        10.24 o
  -1   1   6       1252.40       1304.94        15.52 o
   0   1   6      18936.48      16138.21        83.35 o
   1   1   6       1152.47       1109.02        16.99 o
   2   1   6        594.08        626.15        11.83 o
   3   1   6        256.39        260.40         9.69 o
   4   1   6         16.10         25.09         3.52 o
   5   1   6        434.90        406.85        13.27 o
  -5   2   6         58.56         57.53         9.26 o
  -4   2   6        237.34        218.83        11.00 o
  -3   2   6         56.20         54.74         4.04 o
  -2   2   6       2603.58       2772.82        69.87 o
  -1   2   6        591.32        666.59        17.77 o
   0   2   6        141.68        151.79         3.57 o
   1   2   6        695.54        824.25        11.90 o
   2   2   6       2557.47       2708.58        61.03 o
   3   2   6         42.58         37.45         2.98 o
   4   2   6        222.21        205.86        11.87 o
   5   2   6         51.77        120.32         7.80 o
  -5   3   6          8.52         42.05        27.30 o
  -4   3   6        130.42        138.83         7.19 o
  -3   3   6         62.19         55.69         5.39 o
  -2   3   6       1268.32       1276.85        23.34 o
  -1   3   6        101.45        136.98         4.06 o
   0   3   6         22.57         27.51         2.19 o
   1   3   6        109.37        137.31         5.31 o
   2   3   6       1251.53       1200.56        17.58 o
   3   3   6         37.91         35.58         3.75 o
   4   3   6        145.81        135.03         6.99 o
   5   3   6         10.84         50.58        24.13 o
  -4   4   6         39.38         47.33         3.93 o
  -3   4   6        124.35        118.12         4.50 o
  -2   4   6        173.75        168.30         7.47 o
  -1   4   6        182.34        187.37         8.79 o
   0   4   6        167.94        154.90         8.16 o
   1   4   6        144.99        145.89         6.50 o
   2   4   6        150.28        147.64         8.55 o
   3   4   6        129.11        173.41        21.55 o
   4   4   6         47.21         53.95         9.67 o
  -4   5   6         50.24         69.24         5.44 o
  -3   5   6         65.15         64.19         4.66 o
  -2   5   6          7.51          4.30         1.41 o
  -1   5   6        107.81        106.52         4.82 o
   0   5   6         70.44         79.43         3.88 o
   1   5   6        113.50        114.06         4.64 o
   2   5   6          2.90          2.63         1.29 o
   3   5   6         68.57        122.51        29.39 o
   4   5   6         46.35         61.54         3.04 o
  -3   6   6          5.04          9.31         7.15 o
  -2   6   6          7.20          6.31         1.76 o
  -1   6   6        294.37        278.55         9.73 o
   0   6   6        246.14        246.44         9.74 o
   1   6   6        261.27        248.16        11.88 o
   2   6   6          3.53         31.99        32.82 o
   3   6   6          0.48          8.22        10.40 o
  -1   7   6         92.46        104.64         7.96 o
   0   7   6        145.09        160.37         9.42 o
   1   7   6         97.21        107.89         7.80 o
   1   0   7       2010.21       2390.32        51.26 o
   2   0   7        449.49        493.17        14.79 o
   3   0   7        670.69        759.50        13.58 o
   4   0   7        545.82        487.13        11.67 o
   5   0   7        308.22        358.64        28.27 o
  -5   1   7        121.37        280.77        90.83 o
  -4   1   7        483.30        421.41        12.57 o
  -3   1   7        518.71        540.27        29.25 o
  -2   1   7        148.52        140.92         5.73 o
  -1   1   7       3948.51       4052.15        29.57 o
   0   1   7      11568.08       9751.05        72.39 o
   1   1   7       4165.40       3506.62        63.77 o
   2   1   7        105.45        110.17         3.84 o
   3   1   7        499.25        494.34        13.43 o
   4   1   7        470.93        405.84        15.67 o
   5   1   7         93.55        275.55        49.72 o
  -5   2   7        148.35        175.12         8.55 o
  -4   2   7         49.27         51.54         4.47 o
  -3   2   7        173.32        164.21        13.89 o
  -2   2   7        270.74        278.35         7.63 o
  -1   2   7        268.01        300.22         8.54 o
   0   2   7       2574.54       2443.86        24.80 o
   1   2   7        229.56        277.72         7.33 o
   2   2   7        205.08        211.54         5.55 o
   3   2   7        178.84        178.70         7.59 o
   4   2   7         62.12         76.28         6.57 o
   5   2   7        173.55        185.53         9.11 o
  -5   3   7         73.32         67.19         5.06 o
  -4   3   7         29.69         29.22         3.32 o
  -3   3   7         56.55         55.75         5.48 o
  -2   3   7        607.44        591.40        16.35 o
  -1   3   7       1026.74       1070.04        12.75 o
   0   3   7         64.05         59.94         2.79 o
   1   3   7       1123.79       1198.36        15.88 o
   2   3   7        722.71        681.78        18.44 o
   3   3   7         68.48         70.98         4.99 o
   4   3   7         11.29         15.80         3.40 o
   5   3   7         60.21         61.54         5.12 o
  -4   4   7          4.08         10.82         2.12 o
  -3   4   7        203.11        191.17         6.33 o
  -2   4   7         28.47         28.49         3.28 o
  -1   4   7        202.31        184.03        10.07 o
   0   4   7        263.08        253.24        10.51 o
   1   4   7        182.48        178.47         7.25 o
   2   4   7         23.06         18.82         3.03 o
   3   4   7        222.13        217.56        14.30 o
   4   4   7          9.20         13.42         2.58 o
  -4   5   7          3.65          9.72         4.39 o
  -3   5   7        160.52        175.46         7.37 o
  -2   5   7        163.04        155.34         6.40 o
  -1   5   7        282.24        266.19         7.67 o
   0   5   7          0.70          2.78         0.88 o
   1   5   7        266.98        262.77         6.57 o
   2   5   7        180.38        168.82         7.07 o
   3   5   7        144.82        161.59         6.07 o
   4   5   7          4.95         10.87         1.32 o
  -3   6   7         18.06         33.15         5.52 o
  -2   6   7         10.69         10.73         1.74 o
  -1   6   7         78.60         89.25         7.09 o
   0   6   7         85.77         83.58         5.65 o
   1   6   7         64.90         63.48         6.02 o
   2   6   7          5.48          5.07         1.60 o
   3   6   7         20.60         21.23         4.47 o
  -1   7   7         88.86         97.49         7.64 o
   0   7   7         28.77         29.90         4.06 o
   1   7   7         74.92         70.84         6.17 o
   0   0   8       3179.88       2809.67        28.27 o
   1   0   8      10432.02      10037.57        35.90 o
   2   0   8       1014.22       1125.30        16.81 o
   3   0   8       1006.55        973.61        13.88 o
   4   0   8          4.24          3.86         1.26 o
   5   0   8          5.76         53.42        25.51 o
  -5   1   8        277.43        330.01        11.89 o
  -4   1   8         79.21         83.95         3.81 o
  -3   1   8         18.36         33.31         5.36 o
  -2   1   8       1933.44       2019.56        89.28 o
  -1   1   8      11913.58      11634.99        65.89 o
   0   1   8          5.99         13.56         1.44 o
   1   1   8      12002.42      11439.24       839.72 o
   2   1   8       2050.27       2081.65        25.28 o
   3   1   8         19.09         25.07         2.78 o
   4   1   8         73.58         73.36         3.50 o
   5   1   8        289.57        348.30        33.63 o
  -5   2   8        212.34        205.89         7.84 o
  -4   2   8       1145.19       1039.19        37.53 o
  -3   2   8         15.61         15.58         3.49 o
  -2   2   8       1561.96       1595.17        20.54 o
  -1   2   8        561.10        606.49        28.31 o
   0   2   8       1105.65       1199.40        11.23 o
   1   2   8        614.61        624.05        12.01 o
   2   2   8       1494.77       1445.10        18.36 o
   3   2   8         20.10         15.31         2.56 o
   4   2   8       1213.36       1119.84        15.48 o
   5   2   8        209.16        275.64        10.17 o
  -5   3   8         22.33         28.99         9.67 o
  -4   3   8        347.21        324.16        11.01 o
  -3   3   8         37.53         37.73         4.53 o
  -2   3   8        234.40        251.50        10.66 o
  -1   3   8        263.71        286.91         7.58 o
   0   3   8       1159.89       1125.06        14.05 o
   1   3   8        249.53        241.56        11.54 o
   2   3   8        241.11        242.41        13.24 o
   3   3   8         30.16         29.26         3.93 o
   4   3   8        378.31        398.49        12.07 o
   5   3   8         21.11         19.34         2.19 o
  -4   4   8         50.59         55.88         4.21 o
  -3   4   8        249.26        232.49         7.81 o
  -2   4   8        112.00        104.54         7.70 o
  -1   4   8         31.54         37.00         4.13 o
   0   4   8         14.22         24.37         3.33 o
   1   4   8         44.58         50.64         3.89 o
   2   4   8         91.81         94.89         6.93 o
   3   4   8        272.03        305.91        18.44 o
   4   4   8         69.24         81.79         6.54 o
  -4   5   8          4.93          7.91         1.87 o
  -3   5   8          9.83         14.40         2.30 o
  -2   5   8         14.98         12.09         1.77 o
  -1   5   8        381.11        356.69         8.06 o
   0   5   8        579.00        596.15         9.86 o
   1   5   8        394.28        379.90         8.69 o
   2   5   8         15.14         11.34         1.94 o
   4   5   8          3.71          6.81         1.96 o
  -3   6   8        157.93        155.82         9.75 o
  -2   6   8          0.02         -0.65         0.65 o
  -1   6   8         23.36         19.85         2.61 o
   0   6   8         37.77         36.23         3.68 o
   1   6   8         33.34         29.01         4.13 o
   2   6   8          0.53          0.00         1.26 o
   3   6   8        140.25        140.62         6.60 o
  -1   7   8          2.38         14.14         3.41 o
   0   7   8         79.38         85.63         6.82 o
   1   0   9       1507.50       1277.98        32.58 o
   2   0   9        103.42        108.06        10.97 o
   3   0   9        111.61        124.32         5.90 o
   4   0   9         59.19         66.95         3.38 o
   5   0   9         43.44         74.39        27.38 o
  -5   1   9         91.83        184.11        14.95 o
  -4   1   9          1.20          1.15         0.79 o
  -3   1   9         37.53         45.66         6.17 o
  -2   1   9         46.08         76.77         5.93 o
  -1   1   9       2328.88       2228.80        17.69 o
   0   1   9        940.38        926.96        69.22 o
   1   1   9       2263.02       2429.60        17.76 o
   2   1   9         59.79         78.04         3.37 o
   3   1   9         85.78         91.28         5.25 o
   4   1   9          7.74          9.69         1.33 o
   5   1   9        101.03        185.99        81.81 o
  -5   2   9         11.26         20.21         3.33 o
  -4   2   9        306.79        298.80        14.48 o
  -3   2   9         90.13         84.77         6.15 o
  -2   2   9        240.46        226.62         8.50 o
  -1   2   9        392.58        437.28         7.18 o
   0   2   9         58.14         55.98         2.14 o
   1   2   9        382.36        401.18        10.68 o
   2   2   9        225.29        231.09         5.57 o
   3   2   9         91.20         82.49         5.33 o
   4   2   9        292.35        313.22        31.93 o
   5   2   9          9.78         12.36         2.75 o
  -5   3   9          0.48          2.47         1.03 o
  -4   3   9        290.40        281.23        10.30 o
  -3   3   9          0.09          0.48         1.13 o
  -2   3   9        623.24        578.79        47.93 o
  -1   3   9        451.12        461.45        11.66 o
   0   3   9         68.24         78.45         3.36 o
   1   3   9        445.93        442.51        13.89 o
   2   3   9        563.93        554.21        17.14 o
   3   3   9          1.25          1.56         0.81 o
   4   3   9        343.57        333.62        14.25 o
   5   3   9          1.78          1.23         1.62 o
  -4   4   9         96.05        103.31         5.34 o
  -3   4   9        281.98        255.91         9.85 o
  -2   4   9        277.18        261.99        19.25 o
  -1   4   9        357.25        334.18        12.10 o
   0   4   9        109.93         95.59         6.55 o
   1   4   9        381.98        339.81        26.65 o
   2   4   9        296.23        298.43        12.29 o
   3   4   9        289.90        296.90        10.41 o
   4   4   9         77.55         89.00         7.06 o
  -4   5   9         56.84         65.68         4.33 o
  -3   5   9        553.33        536.88        12.96 o
  -2   5   9          4.79          3.15         1.19 o
  -1   5   9        393.68        362.67         7.47 o
   0   5   9        155.78        163.73         5.57 o
   1   5   9        408.55        412.56         9.07 o
   2   5   9          6.02          5.03         1.27 o
   3   5   9        558.48        551.85        14.85 o
   4   5   9         56.39         58.74         2.89 o
  -3   6   9         18.30         90.02         7.80 o
  -2   6   9          7.61          6.62         1.27 o
  -1   6   9         63.78         59.67         4.44 o
   0   6   9        265.07        275.88        10.28 o
   1   6   9         88.88         84.61         6.94 o
   2   6   9          4.25          2.44         1.16 o
   3   6   9         19.79         63.36        40.05 o
   0   7   9         40.59         40.30         4.71 o
   0   0  10         66.34         37.70         3.74 o
   1   0  10        225.85        201.37         6.26 o
   2   0  10       1192.49       1363.18        23.64 o
   3   0  10        232.44        177.13         7.09 o
   4   0  10         24.89         32.85         2.68 o
   5   0  10        130.57        169.71         8.84 o
  -5   1  10        237.78        278.93        11.01 o
  -4   1  10         33.07         36.94         2.54 o
  -3   1  10        192.38        185.07        12.51 o
  -2   1  10        241.57        240.76         6.45 o
  -1   1  10       2454.50       2309.90        76.69 o
   0   1  10        592.11        528.90        19.25 o
   1   1  10       2756.35       2736.96        38.83 o
   2   1  10        203.73        218.99         5.67 o
   3   1  10        188.12        197.05         7.81 o
   4   1  10         25.93         25.66         2.08 o
   5   1  10        262.41        332.77        11.95 o
  -5   2  10        172.39        175.31        19.09 o
  -4   2  10        531.27        512.08        13.30 o
  -3   2  10        448.06        442.13        19.17 o
  -2   2  10       2581.26       2500.57        56.79 o
  -1   2  10       2295.37       2743.47        26.32 o
   0   2  10         21.63         20.64         1.14 o
   1   2  10       2339.90       2651.38        26.34 o
   2   2  10       2731.16       2783.22        55.76 o
   3   2  10        460.94        477.03        16.27 o
   4   2  10        462.51        488.13        22.42 o
   5   2  10        168.18        167.62         6.95 o
  -5   3  10         27.83         29.34         3.33 o
  -4   3  10        188.67        189.12        14.75 o
  -3   3  10         34.15         28.39         4.07 o
  -2   3  10        146.85        144.13         8.21 o
  -1   3  10        152.81        160.95         5.26 o
   0   3  10       3619.27       3713.34        51.98 o
   1   3  10        167.05        177.27         7.93 o
   2   3  10        114.16        143.28        14.14 o
   3   3  10         38.66         25.92         3.94 o
   4   3  10        178.78        258.96        24.86 o
   5   3  10         30.26         27.31         2.57 o
  -4   4  10        367.37        354.36         9.09 o
  -3   4  10        220.63        193.83         7.18 o
  -2   4  10        112.63        105.43         7.74 o
  -1   4  10         15.74         23.45         7.64 o
   0   4  10        156.98        160.14         8.79 o
   1   4  10         12.02         12.15         2.81 o
   2   4  10        118.39        114.82         7.79 o
   3   4  10        242.34        225.64         9.16 o
   4   4  10        340.16        345.22        11.48 o
  -4   5  10          5.28          4.06         2.11 o
  -3   5  10         45.56         39.56         4.71 o
  -2   5  10         86.67         85.57         5.60 o
  -1   5  10        974.45        934.30        13.02 o
   0   5  10          4.93          5.43         1.03 o
   1   5  10        909.02        893.66        16.76 o
   2   5  10         89.40         86.90         9.10 o
   3   5  10         42.24        103.84        29.83 o
   4   5  10          7.41          8.04         1.36 o
  -3   6  10        241.88        252.82        12.02 o
  -2   6  10         13.22         15.88         2.16 o
  -1   6  10         19.59         14.80         2.06 o
   0   6  10        185.89        169.07         8.20 o
   1   6  10         29.47         23.07         3.62 o
   2   6  10          9.31         14.86         7.56 o
   3   6  10        259.60        276.22        13.57 o
   0   7  10         69.48         66.78         6.01 o
   1   0  11       1068.16       1098.38        24.54 o
   2   0  11        334.72        355.19        17.79 o
   3   0  11         28.70         40.86         3.45 o
   4   0  11       1029.32        938.31        15.63 o
   5   0  11        153.05        171.32        14.79 o
  -5   1  11        332.85        345.33        19.17 o
  -4   1  11        134.30        129.62         4.64 o
  -3   1  11       1129.03       1112.04        30.38 o
  -2   1  11        599.34        590.31        12.92 o
  -1   1  11       2929.88       2929.09        79.70 o
   0   1  11         38.44         52.62         2.57 o
   1   1  11       2804.10       2634.27        68.89 o
   2   1  11        610.67        657.79        14.54 o
   3   1  11       1089.51       1111.13        25.68 o
   4   1  11        169.91        152.93         5.14 o
   5   1  11        374.84        389.35        12.87 o
  -5   2  11         61.17         64.93         5.62 o
  -4   2  11         41.85         45.31         4.08 o
  -3   2  11        152.28        136.25         7.97 o
  -2   2  11         61.58         89.09         4.65 o
  -1   2  11        116.85        138.07         6.90 o
   0   2  11        666.46        594.32        11.48 o
   1   2  11         90.23        112.93         5.49 o
   2   2  11         33.58         50.87         3.11 o
   3   2  11        147.22        125.27         6.58 o
   4   2  11         36.75         55.54         4.45 o
   5   2  11         54.82         53.35         4.94 o
  -5   3  11          3.09          3.57         1.26 o
  -4   3  11        547.06        481.03        17.39 o
  -3   3  11        296.68        276.06        11.34 o
  -2   3  11        986.58       1021.15        26.40 o
  -1   3  11        317.61        339.83        10.41 o
   0   3  11       1780.52       1972.23        31.90 o
   1   3  11        283.44        298.90        14.95 o
   2   3  11        925.51        941.69        68.32 o
   3   3  11        273.35        271.94        10.13 o
   4   3  11        538.42        552.75        14.40 o
   5   3  11          1.27          3.98         0.97 o
  -4   4  11         94.46         89.00         4.74 o
  -3   4  11         29.52         26.98         2.79 o
  -2   4  11        397.95        379.10        14.38 o
  -1   4  11       1076.88       1079.90        21.90 o
   0   4  11       1049.88        968.41        21.23 o
   1   4  11       1123.49       1068.43        34.77 o
   2   4  11        432.25        441.97        15.92 o
   3   4  11         34.52         36.43         3.77 o
   4   4  11        112.45        123.65         7.43 o
  -4   5  11         33.82         39.32         5.04 o
  -3   5  11        177.47        172.37         8.01 o
  -2   5  11         16.55         16.31         2.46 o
  -1   5  11        373.65        364.66         9.07 o
   0   5  11         85.72         77.11         4.24 o
   1   5  11        356.64        343.24        10.40 o
   2   5  11         13.22         12.31         2.80 o
   3   5  11        211.66        215.12         8.03 o
   4   5  11         35.54         48.81         3.33 o
  -3   6  11         49.78         76.85         7.31 o
  -2   6  11         92.79         89.89         4.94 o
  -1   6  11         99.51        105.41         5.09 o
   0   6  11        230.85        242.87        10.31 o
   1   6  11        119.92        139.47         9.34 o
   2   6  11         97.32         94.67         6.34 o
   3   6  11         48.89         71.87        25.83 o
   0   7  11          0.33          2.60         1.30 o
   0   0  12       4010.72       4345.14        42.08 o
   1   0  12       2746.92       2720.32        22.29 o
   2   0  12         50.13         58.20         4.02 o
   3   0  12       1001.82       1004.14        21.36 o
   4   0  12         12.49         22.08         2.19 o
   5   0  12         46.13         85.22        15.44 o
  -5   1  12        173.66        192.43        19.50 o
  -4   1  12        126.44        120.09         4.54 o
  -3   1  12        224.14        237.60        10.33 o
  -2   1  12       1582.45       1702.95        42.41 o
  -1   1  12        445.27        475.17        33.80 o
   0   1  12       1003.04       1008.42        15.92 o
   1   1  12        519.91        567.27        10.66 o
   2   1  12       1595.34       1726.47        31.00 o
   3   1  12        247.32        255.66         9.05 o
   4   1  12        133.89        131.64         4.84 o
   5   1  12        168.78        214.77        25.18 o
  -5   2  12         23.18         23.52         3.39 o
  -4   2  12        259.89        229.72         8.04 o
  -3   2  12        187.02        172.57         8.89 o
  -2   2  12        226.98        238.21         8.96 o
  -1   2  12       1046.74       1111.36        13.24 o
   0   2  12        561.87        647.53         7.99 o
   1   2  12       1159.73       1197.88        24.94 o
   2   2  12        315.45        368.51         8.41 o
   3   2  12        176.14        166.23         7.66 o
   4   2  12        208.42        175.95         9.27 o
   5   2  12         30.07         32.17         4.44 o
  -5   3  12         24.86         24.19         2.98 o
  -4   3  12         47.01         54.23         4.70 o
  -3   3  12        404.62        358.15        13.42 o
  -2   3  12        595.97        564.36        16.63 o
  -1   3  12         72.65         71.18         3.62 o
   0   3  12        727.82        783.71        14.06 o
   1   3  12         84.66         80.45         8.45 o
   2   3  12        609.32        643.33        16.87 o
   3   3  12        380.16        349.66         8.84 o
   4   3  12         52.07         60.50         6.22 o
   5   3  12         25.36         32.13         4.47 o
  -4   4  12         19.75         22.03         2.35 o
  -3   4  12        302.67        268.79         8.94 o
  -2   4  12        194.18        184.49         6.36 o
  -1   4  12        111.18        106.90         5.67 o
   0   4  12        226.27        216.44        10.16 o
   1   4  12        109.37        109.79         8.29 o
   2   4  12        185.20        193.07         7.22 o
   3   4  12        243.29        220.05        10.96 o
   4   4  12         23.50         33.62         3.37 o
  -4   5  12         92.91        108.86         8.12 o
  -3   5  12         99.82         91.78         5.49 o
  -2   5  12         60.31         54.75         3.81 o
  -1   5  12        296.51        275.69         9.05 o
   0   5  12          0.96          0.22         0.87 o
   1   5  12        220.04        211.83         8.91 o
   2   5  12         54.09         48.56         5.63 o
   3   5  12         95.65        102.00         5.64 o
   4   5  12        110.16        120.30         4.63 o
  -3   6  12        121.04        130.47         8.45 o
  -2   6  12          0.13         -0.27         0.69 o
  -1   6  12         56.12         58.95         4.60 o
   0   6  12        421.82        415.09        14.39 o
   1   6  12         62.73         66.89         6.02 o
   2   6  12          0.57          2.87         1.59 o
   3   6  12        129.16        142.17         6.19 o
   0   7  12        163.54        173.21         9.42 o
   1   0  13       5027.30       4646.32       107.08 o
   2   0  13       1151.19       1062.11        17.78 o
   3   0  13          0.23          1.92         1.19 o
   4   0  13        700.44        649.89        10.46 o
   5   0  13        387.53        380.84        12.98 o
  -5   1  13        132.67        130.94        12.02 o
  -4   1  13        579.21        506.77         9.30 o
  -3   1  13        491.63        486.09        14.82 o
  -2   1  13       3503.61       3471.94        31.41 o
  -1   1  13       2482.10       2674.75        29.25 o
   0   1  13          7.99          6.85         1.36 o
   1   1  13       2435.39       2722.74        21.21 o
   2   1  13       3293.41       3606.85        84.90 o
   3   1  13        393.01        397.30        11.34 o
   4   1  13        613.50        554.42        14.84 o
   5   1  13        149.36        147.25         7.81 o
  -5   2  13         33.18         35.24         5.52 o
  -4   2  13         71.01         61.03         4.69 o
  -3   2  13         68.98         65.59         5.56 o
  -2   2  13       1710.17       1629.47        23.55 o
  -1   2  13        121.00        117.57         5.32 o
   0   2  13       2314.42       2373.44        39.24 o
   1   2  13        119.00        112.33         4.13 o
   2   2  13       1720.08       1727.89        21.88 o
   3   2  13         90.26         81.98         6.89 o
   4   2  13         55.66         55.95         4.39 o
   5   2  13         35.68         42.03         3.47 o
  -5   3  13        110.81        101.10         5.90 o
  -4   3  13        109.70        102.81         7.53 o
  -3   3  13        347.66        310.47         8.44 o
  -2   3  13        124.32        105.82         5.81 o
  -1   3  13        472.89        470.49        14.56 o
   0   3  13        298.76        370.94         7.78 o
   1   3  13        442.05        457.71        13.38 o
   2   3  13         90.87         88.71         6.26 o
   3   3  13        333.50        302.56         9.78 o
   4   3  13        135.63        151.52        21.12 o
   5   3  13        132.59        122.24         5.21 o
  -4   4  13         16.48          9.71         1.57 o
  -3   4  13         39.89         31.41         2.66 o
  -2   4  13        355.86        298.95         7.50 o
  -1   4  13        227.90        206.50         6.93 o
   0   4  13         34.96         34.45         5.52 o
   1   4  13        180.33        168.85         9.75 o
   2   4  13        372.70        354.95         8.06 o
   3   4  13         28.40         24.49         3.40 o
   4   4  13         10.73          7.90         1.62 o
  -4   5  13         51.20         58.66         5.85 o
  -3   5  13         43.76         40.31         3.56 o
  -2   5  13        147.25        144.64         6.27 o
  -1   5  13        190.09        175.62         6.31 o
   0   5  13         71.44         71.97         5.14 o
   1   5  13        161.14        163.33         7.19 o
   2   5  13        142.34        145.30         9.05 o
   3   5  13         53.39         47.80         4.83 o
   4   5  13         53.65         68.53         3.45 o
  -3   6  13         32.96         34.28         4.22 o
  -2   6  13         19.90         22.47         2.39 o
  -1   6  13        130.35        134.74         5.74 o
   0   6  13         70.37         80.84         7.03 o
   1   6  13        123.64        133.57         8.27 o
   2   6  13         28.58         33.21         3.73 o
   3   6  13         35.71         34.79         3.04 o
   0   7  13          1.76          2.60         1.14 o
   0   0  14       1087.40       1169.23        21.45 o
   1   0  14        153.67        141.00         4.46 o
   2   0  14         59.84         55.28         2.75 o
   3   0  14        626.99        559.13        13.03 o
   4   0  14        306.03        320.99         7.08 o
   5   0  14         95.20         90.00         6.55 o
  -5   1  14          8.72         16.19         3.12 o
  -4   1  14        137.82        131.04         4.77 o
  -3   1  14        127.22        129.74         7.75 o
  -2   1  14        972.62       1022.60        17.04 o
  -1   1  14       1486.49       1551.52        17.44 o
   0   1  14       5467.64       5632.99        45.50 o
   1   1  14       1592.58       1686.45        26.08 o
   2   1  14        945.40        984.44        18.42 o
   3   1  14        111.82        110.97         6.04 o
   4   1  14        123.22        112.08         5.00 o
   5   1  14         18.44         25.48         3.28 o
  -5   2  14         61.75         68.77         5.74 o
  -4   2  14        184.71        192.26         8.36 o
  -3   2  14         37.34         39.74         5.69 o
  -2   2  14        207.31        212.42         7.32 o
  -1   2  14       4005.04       4174.88       219.35 o
   0   2  14       1375.96       1544.34        24.05 o
   1   2  14       3858.22       4099.37        25.43 o
   2   2  14        264.98        301.65         9.24 o
   3   2  14         36.07         38.41         4.82 o
   4   2  14        184.32        190.46         7.88 o
   5   2  14         77.12         91.22         5.83 o
  -5   3  14        123.73        122.76         6.31 o
  -4   3  14        228.85        211.95        10.80 o
  -3   3  14        440.75        406.62        13.87 o
  -2   3  14         62.48         52.97         4.13 o
  -1   3  14        254.02        255.23        11.00 o
   0   3  14        445.45        420.37         9.56 o
   1   3  14        269.09        275.56        10.64 o
   2   3  14         46.09         44.19         4.60 o
   3   3  14        431.91        431.58        15.28 o
   4   3  14        205.54        203.05        10.50 o
   5   3  14        114.56        106.78         4.80 o
  -4   4  14          3.51          1.55         0.90 o
  -3   4  14         87.63         78.30         4.64 o
  -2   4  14         25.94         22.87         1.95 o
  -1   4  14        114.78        117.16         5.84 o
   0   4  14         83.73         89.82         6.32 o
   1   4  14         99.37        103.99        10.24 o
   2   4  14         22.04         19.50         2.14 o
   3   4  14        110.50        102.00         6.16 o
   4   4  14          7.55          6.51         1.38 o
  -4   5  14         95.43        112.93         7.96 o
  -3   5  14         18.82         18.28         2.35 o
  -2   5  14         19.43         17.38         2.71 o
  -1   5  14          5.90          5.01         0.92 o
   0   5  14        458.75        431.15        12.01 o
   1   5  14          7.56          9.31         1.90 o
   2   5  14         18.87         19.34         2.76 o
   3   5  14         17.89         20.66         2.53 o
   4   5  14         93.56        115.60         5.57 o
  -2   6  14         60.48         61.00         3.93 o
  -1   6  14         81.22         74.61         4.25 o
   0   6  14        322.24        322.50        10.75 o
   1   6  14         87.43         93.72         6.84 o
   2   6  14         51.87         44.97         4.31 o
   1   0  15       1129.75       1126.23        25.81 o
   2   0  15         97.89        114.40         4.81 o
   3   0  15        247.81        281.52        11.20 o
   4   0  15         18.29         24.99         2.03 o
   5   0  15         94.97         94.66         6.59 o
  -5   1  15        125.50        121.35         7.15 o
  -4   1  15         14.16         13.36         2.29 o
  -3   1  15         84.79         75.05         5.90 o
  -2   1  15        357.44        352.37         8.21 o
  -1   1  15        858.84        978.98        17.14 o
   0   1  15         41.92         38.89         3.03 o
   1   1  15        960.57        966.07        63.59 o
   2   1  15        320.08        340.25        10.95 o
   3   1  15        104.44         97.81         6.13 o
   4   1  15         19.41         20.74         2.71 o
   5   1  15        103.97        101.56         6.43 o
  -5   2  15         87.23         90.54         6.31 o
  -4   2  15         71.97         74.85         5.24 o
  -3   2  15        166.58        132.44         7.98 o
  -2   2  15        497.39        494.00        15.88 o
  -1   2  15          8.96         13.12         2.24 o
   0   2  15        464.59        481.45        11.05 o
   1   2  15          3.29          7.40         1.50 o
   2   2  15        561.32        627.99        15.20 o
   3   2  15        133.20        121.58         8.56 o
   4   2  15         80.23         85.50         5.38 o
   5   2  15        110.60        107.47         7.88 o
  -5   3  15         11.72         10.42         1.87 o
  -4   3  15         65.66         55.17         4.57 o
  -3   3  15        615.89        558.77        14.73 o
  -2   3  15        279.75        262.03        12.50 o
  -1   3  15        429.51        374.83         8.64 o
   0   3  15        151.44        156.02         5.93 o
   1   3  15        433.01        423.92        18.85 o
   2   3  15        314.18        323.06        12.50 o
   3   3  15        617.54        594.90        13.20 o
   4   3  15         76.03         77.68        13.24 o
   5   3  15          4.13          3.38         0.93 o
  -4   4  15         97.84        101.09         5.55 o
  -3   4  15        100.46        104.58         4.79 o
  -2   4  15        102.78         96.38         3.93 o
  -1   4  15        271.20        273.52         9.74 o
   0   4  15          9.69         11.96         2.53 o
   1   4  15        307.06        285.00        17.22 o
   2   4  15        109.63        107.42         4.91 o
   3   4  15        102.04        112.51         6.48 o
   4   4  15        105.53        111.02         6.42 o
  -3   5  15         60.39         63.96         4.41 o
  -2   5  15         90.83         80.55         5.54 o
  -1   5  15         71.85         68.44         3.94 o
   0   5  15        696.78        655.82        14.04 o
   1   5  15         80.29         77.03         5.62 o
   2   5  15        112.88        118.00         6.74 o
   3   5  15         56.38         59.71         5.31 o
   4   5  15         31.10         42.08         4.71 o
  -2   6  15         98.85        104.78         6.43 o
  -1   6  15        167.05        168.93         6.28 o
   0   6  15         11.22         16.78         5.28 o
   1   6  15        172.38        187.30         9.42 o
   2   6  15         94.51         93.77         5.99 o
   0   0  16       1021.72       1142.42        23.07 o
   1   0  16        453.78        398.89         7.27 o
   2   0  16       1191.28       1158.57        17.44 o
   3   0  16        459.24        502.69        12.65 o
   4   0  16        413.50        351.00        10.57 o
   5   0  16        128.50        126.07         7.41 o
  -5   1  16         87.07         74.62         5.56 o
  -4   1  16        376.02        297.12        29.17 o
  -3   1  16          6.94          6.28         1.76 o
  -2   1  16       1190.42       1141.30        15.37 o
  -1   1  16        493.06        547.76        11.03 o
   0   1  16         96.39        119.57         9.67 o
   1   1  16        415.91        432.60         9.36 o
   2   1  16       1171.15       1198.18        20.93 o
   3   1  16         18.23         16.42         2.32 o
   4   1  16        357.81        315.28        12.23 o
   5   1  16         68.13         64.16         7.15 o
  -5   2  16        277.96        287.58        18.04 o
  -4   2  16         13.54         12.64         2.30 o
  -3   2  16        145.26        139.74         8.27 o
  -2   2  16        529.69        481.21         9.73 o
  -1   2  16       2599.40       2655.13        29.18 o
   0   2  16         18.98         14.59         2.12 o
   1   2  16       2763.93       2896.14       153.22 o
   2   2  16        605.42        586.29        13.63 o
   3   2  16        151.25        131.19         8.84 o
   4   2  16          5.53          5.62         1.50 o
   5   2  16        286.53        305.67        32.58 o
  -5   3  16         52.19         60.82         3.38 o
  -4   3  16        197.79        194.85         8.39 o
  -3   3  16        534.44        496.52         9.62 o
  -2   3  16        227.95        220.87         7.46 o
  -1   3  16        833.87        785.56        18.41 o
   0   3  16        419.29        401.39        11.04 o
   1   3  16        789.92        804.94        26.32 o
   2   3  16        245.87        222.44        14.46 o
   3   3  16        609.32        528.43        22.37 o
   4   3  16        215.71        229.56        14.22 o
   5   3  16         52.26         54.52         3.80 o
  -4   4  16         63.10         63.95         5.19 o
  -3   4  16        155.06        145.27         5.67 o
  -2   4  16        108.47         99.46         4.06 o
  -1   4  16        532.16        524.24        17.44 o
   0   4  16        670.16        610.09        16.99 o
   1   4  16        508.42        467.30        22.10 o
   2   4  16        139.82        136.76         5.52 o
   3   4  16        159.79        150.82         6.50 o
   4   4  16         54.37         59.47         3.56 o
  -3   5  16         70.41         72.68         4.62 o
  -2   5  16        377.35        356.68        11.54 o
  -1   5  16        205.83        200.23         6.78 o
   0   5  16        508.38        484.03        12.19 o
   1   5  16        199.52        193.08         8.87 o
   2   5  16        365.31        389.36        12.17 o
   3   5  16         73.52         82.06         4.72 o
  -2   6  16         98.49         90.28         5.97 o
  -1   6  16         12.47         11.99         1.88 o
   0   6  16          8.23          7.93         2.12 o
   1   6  16         14.54         14.97         3.04 o
   2   6  16         91.03         80.68         5.40 o
   1   0  17          3.99         11.96         1.20 o
   2   0  17       1021.38       1021.12        21.62 o
   3   0  17        169.17        175.35         6.48 o
   4   0  17         22.16         32.15         3.52 o
   5   0  17         55.72         44.91         4.55 o
  -5   1  17          1.42          4.88         1.50 o
  -4   1  17        175.93        154.66         9.07 o
  -3   1  17         92.11         82.98         6.34 o
  -2   1  17        272.80        262.02         5.93 o
  -1   1  17        263.31        270.05         7.01 o
   0   1  17        494.26        455.24        38.35 o
   1   1  17        236.05        252.01         6.17 o
   2   1  17        304.78        298.65         8.73 o
   3   1  17        103.40         88.86         5.58 o
   4   1  17        146.28        146.93         8.90 o
   5   1  17          2.72          4.19         1.62 o
  -5   2  17        258.79        242.75         9.96 o
  -4   2  17         61.39         50.55         5.56 o
  -3   2  17        599.17        542.31        13.45 o
  -2   2  17        269.32        262.80         7.97 o
  -1   2  17        417.60        446.42        12.23 o
   0   2  17        264.82        316.28        10.10 o
   1   2  17        379.00        439.35        35.75 o
   2   2  17        229.03        231.77        10.73 o
   3   2  17        543.19        530.83        17.80 o
   4   2  17         57.38         53.45         4.98 o
   5   2  17        301.73        272.63        14.05 o
  -5   3  17        216.43        223.67         8.12 o
  -4   3  17        730.40        690.42        21.45 o
  -3   3  17        320.79        290.68         9.18 o
  -2   3  17        117.02        114.13         5.45 o
  -1   3  17        170.88        150.64         6.53 o
   0   3  17         11.26          6.48         1.29 o
   1   3  17        212.69        213.18        13.81 o
   2   3  17        125.32        135.84        11.54 o
   3   3  17        332.24        336.68        11.41 o
   4   3  17        716.15        636.34        18.33 o
   5   3  17        213.01        212.94        11.24 o
  -4   4  17        171.97        178.43         7.18 o
  -3   4  17        118.33        113.29         5.71 o
  -2   4  17         14.55         18.08         1.76 o
  -1   4  17        310.12        299.67        10.03 o
   0   4  17         26.15         29.76         3.82 o
   1   4  17        313.98        288.57        17.71 o
   2   4  17         30.83         36.75         2.95 o
   3   4  17        142.59        141.52         6.30 o
   4   4  17        156.68        161.52         6.52 o
  -3   5  17          2.32          2.89         0.88 o
  -2   5  17        136.52        136.88         5.98 o
  -1   5  17          9.27         10.25         1.49 o
   0   5  17       1103.02       1078.46        18.05 o
   1   5  17          6.67         11.34         2.61 o
   2   5  17        158.70        172.30         8.09 o
   3   5  17          0.43          1.20         0.54 o
  -2   6  17         48.84         51.51         4.42 o
  -1   6  17        143.20        142.80         5.61 o
   0   6  17          0.66          0.62         0.81 o
   1   6  17        135.97        134.69        13.89 o
   2   6  17         48.82         52.05         4.19 o
   0   0  18       8806.40       9266.00       481.93 o
   1   0  18        522.93        551.00         9.48 o
   2   0  18        158.55        148.26         5.02 o
   3   0  18        457.91        430.62        10.22 o
   4   0  18         89.96         81.75         5.53 o
   5   0  18          1.97          1.96         1.29 o
  -5   1  18        186.16        174.94         7.01 o
  -4   1  18        551.68        472.76        15.88 o
  -3   1  18        406.59        381.48        10.91 o
  -2   1  18        807.74        832.90        12.80 o
  -1   1  18        161.53        199.48         9.57 o
   0   1  18        825.30        830.22        19.36 o
   1   1  18        192.37        224.71        12.59 o
   2   1  18        905.56        976.99        23.20 o
   3   1  18        411.51        382.93        11.52 o
   4   1  18        557.59        538.03        17.34 o
   5   1  18        173.87        172.32         8.10 o
  -5   2  18        171.17        146.20         8.12 o
  -4   2  18          1.93          4.54         1.27 o
  -3   2  18        149.76        133.04         6.72 o
  -2   2  18       1020.86        962.93        16.34 o
  -1   2  18        641.74        638.83        37.86 o
   0   2  18       1558.18       1542.63        22.97 o
   1   2  18        523.94        523.36        14.02 o
   2   2  18        994.19        999.86        21.85 o
   3   2  18        152.03        144.72         9.30 o
   4   2  18          4.22          6.91         1.67 o
   5   2  18        171.53        163.00         8.94 o
  -5   3  18         30.76         23.74         2.53 o
  -4   3  18         20.13         17.16         3.20 o
  -3   3  18        798.88        754.02        13.96 o
  -2   3  18        193.20        189.21         7.07 o
  -1   3  18         98.50         98.71         5.43 o
   0   3  18        988.49        935.27        15.97 o
   1   3  18         98.25        109.19        10.24 o
   2   3  18        185.96        212.37        14.62 o
   3   3  18        740.24        676.89        19.76 o
   4   3  18         23.09         23.84         4.02 o
   5   3  18         31.97         28.27         4.06 o
  -4   4  18         11.28         13.09         1.99 o
  -3   4  18         26.01         24.20         2.66 o
  -2   4  18        577.94        544.01        10.25 o
  -1   4  18       1049.62        988.58        25.43 o
   0   4  18        272.42        275.45        11.55 o
   1   4  18        951.20        863.93        30.71 o
   2   4  18        564.78        574.55        12.91 o
   3   4  18         25.32         23.79         2.56 o
   4   4  18         11.16         10.92         1.53 o
  -3   5  18          2.60          5.37         1.24 o
  -2   5  18        324.15        302.00         8.90 o
  -1   5  18        201.19        200.12         6.76 o
   0   5  18        190.31        182.04         7.48 o
   1   5  18        214.14        210.26        11.25 o
   2   5  18        336.21        337.64        11.15 o
   3   5  18          2.75          4.64         1.05 o
  -2   6  18         65.97         58.32         4.59 o
  -1   6  18         13.67         13.42         1.78 o
   0   6  18          4.30          5.11         1.59 o
   1   6  18          7.21          7.07         2.07 o
   2   6  18         65.80         67.35         5.04 o
   1   0  19          0.01          0.39         0.34 o
   2   0  19        492.99        591.47        18.03 o
   3   0  19        418.57        422.13        10.16 o
   4   0  19        598.51        596.91        18.49 o
   5   0  19         44.45         37.21         4.63 o
  -5   1  19          5.91          7.04         1.54 o
  -4   1  19        301.56        270.83        12.07 o
  -3   1  19         71.67         69.64         4.74 o
  -2   1  19        841.86        874.67        13.93 o
  -1   1  19        564.78        526.54         8.22 o
   0   1  19        716.25        860.55        13.04 o
   1   1  19        632.45        649.61        14.25 o
   2   1  19        850.26        911.02        18.93 o
   3   1  19         67.93         61.21         4.59 o
   4   1  19        271.83        271.81         8.61 o
   5   1  19          5.38          4.45         1.60 o
  -5   2  19        215.67        187.40        25.02 o
  -4   2  19          0.45          0.80         0.68 o
  -3   2  19       1006.59        914.30        33.80 o
  -2   2  19        288.21        303.06         8.54 o
  -1   2  19        910.83        930.65        18.43 o
   0   2  19        529.70        686.66        15.73 o
   1   2  19        906.93       1113.85        78.07 o
   2   2  19        321.28        366.08        13.29 o
   3   2  19        898.33        841.00        18.53 o
   4   2  19          2.02          2.25         1.08 o
   5   2  19        225.91        216.09        13.89 o
  -5   3  19         33.13         35.10         4.39 o
  -4   3  19         30.90         35.81         4.53 o
  -3   3  19         76.89         73.49         4.07 o
  -2   3  19        173.07        162.49         6.99 o
  -1   3  19        164.50        152.18         6.82 o
   0   3  19       1631.34       1639.17        31.33 o
   1   3  19        217.16        229.75        14.79 o
   2   3  19        168.35        160.05        12.84 o
   3   3  19         73.29         73.90         5.46 o
   4   3  19         29.37         31.25         4.09 o
   5   3  19         31.71         33.80         4.22 o
  -4   4  19        127.26        130.50         5.87 o
  -3   4  19         57.43         53.52         3.88 o
  -2   4  19        171.82        171.46         6.37 o
  -1   4  19        636.52        609.08        20.43 o
   0   4  19          9.89         10.71         2.36 o
   1   4  19        581.04        563.55        17.52 o
   2   4  19        154.39        158.69         7.81 o
   3   4  19         63.67         56.92         3.98 o
   4   4  19        122.17        117.31         6.01 o
  -3   5  19          7.44          8.17         1.52 o
  -2   5  19        209.07        190.93         9.03 o
  -1   5  19          0.33          1.52         0.78 o
   0   5  19        381.41        364.54        10.45 o
   1   5  19          0.22          0.91         2.52 o
   2   5  19        248.03        261.66         9.65 o
   3   5  19          8.64         10.57         1.65 o
  -2   6  19         62.68         64.32         4.71 o
  -1   6  19          4.87          5.32         1.36 o
   0   6  19          6.26          4.82         1.60 o
   1   6  19          3.31          2.52         0.86 o
   2   6  19         55.65         57.61         4.96 o
   0   0  20       1012.95       1301.49       152.17 o
   1   0  20         28.78         36.80         2.31 o
   2   0  20        585.72        594.33        16.44 o
   3   0  20         69.54         62.29         3.93 o
   4   0  20         95.10         92.86        12.19 o
   5   0  20          1.18          2.49         1.32 o
  -5   1  20         68.40         63.79         4.14 o
  -4   1  20        252.70        236.07        11.37 o
  -3   1  20        307.15        288.37         9.47 o
  -2   1  20        528.68        508.18         9.67 o
  -1   1  20        394.58        352.30         9.34 o
   0   1  20        722.61        710.56        23.97 o
   1   1  20        377.50        402.56         9.76 o
   2   1  20        544.20        547.57        11.91 o
   3   1  20        310.34        298.11        10.21 o
   4   1  20        272.73        259.46         9.71 o
   5   1  20         76.09         68.99         5.00 o
  -5   2  20         74.30         69.83         5.05 o
  -4   2  20         18.32         16.27         3.15 o
  -3   2  20        826.43        788.04        28.42 o
  -2   2  20        202.61        173.80         9.28 o
  -1   2  20       1167.98       1107.63        20.62 o
   0   2  20         96.15         78.79        14.05 o
   1   2  20       1242.31       1299.49       132.18 o
   2   2  20        181.81        169.03        10.64 o
   3   2  20        811.56        708.64        16.76 o
   4   2  20         17.96         20.94         2.51 o
   5   2  20         82.78         84.87         5.11 o
  -4   3  20         71.48         73.78         6.11 o
  -3   3  20         22.65         23.75         2.63 o
  -2   3  20        108.26        109.42         5.44 o
  -1   3  20        194.83        173.55         7.36 o
   0   3  20         17.72         23.80         2.63 o
   1   3  20        167.58        165.90        12.84 o
   2   3  20        108.76        100.74        10.40 o
   3   3  20         57.58         54.01         4.92 o
   4   3  20         61.09         57.59         5.39 o
  -4   4  20         51.14         48.13         3.50 o
  -3   4  20         30.35         28.07         2.77 o
  -2   4  20        332.11        282.22         8.11 o
  -1   4  20        648.17        608.27         9.74 o
   0   4  20          5.17          8.20         1.91 o
   1   4  20        701.77        680.26        11.15 o
   2   4  20        283.11        256.70         9.97 o
   3   4  20         33.38         25.91         3.16 o
   4   4  20         54.96         47.49         3.53 o
  -3   5  20         37.76         29.74         2.79 o
  -2   5  20        224.22        216.23         7.44 o
  -1   5  20         89.92         77.51         5.53 o
   0   5  20         70.16         66.96         4.83 o
   1   5  20         95.25         92.07         7.29 o
   2   5  20        215.96        224.19         7.46 o
   3   5  20         36.15         30.71         2.77 o
  -2   6  20         39.14         48.71         3.95 o
  -1   6  20         60.53         63.27         4.24 o
   0   6  20          1.99         -0.41         1.95 o
   1   6  20         49.60         46.96         4.79 o
   2   6  20         35.27         38.33         4.06 o
   1   0  21        370.27        439.87        12.21 o
   2   0  21        293.30        246.74         7.34 o
   3   0  21          4.37         10.23         1.60 o
   4   0  21          1.86          1.16         1.20 o
   5   0  21          0.66          0.81         0.56 o
  -5   1  21         62.37         62.73         5.63 o
  -4   1  21        329.38        289.22        18.36 o
  -3   1  21         62.80         74.92         6.15 o
  -2   1  21        192.03        189.91         5.43 o
  -1   1  21       1543.56       1627.24        32.58 o
   0   1  21       4907.90       4660.52        32.14 o
   1   1  21       1523.45       1728.26        24.18 o
   2   1  21        178.37        184.69         7.51 o
   3   1  21         68.92         77.85         5.21 o
   4   1  21        359.04        357.10        12.17 o
   5   1  21         59.25         57.12         4.48 o
  -5   2  21        133.50        130.31         6.59 o
  -4   2  21          7.53         11.76         2.58 o
  -3   2  21       1758.91       1688.86        48.95 o
  -2   2  21        122.75        110.05         6.46 o
  -1   2  21        255.68        270.79        26.97 o
   0   2  21         47.09         54.60         5.04 o
   1   2  21        255.42        263.98        28.11 o
   2   2  21        121.56        129.34        12.02 o
   3   2  21       1824.92       1782.75        43.15 o
   4   2  21          8.38         11.72         1.99 o
   5   2  21        118.44        113.00         5.77 o
  -4   3  21         37.45         38.37         4.37 o
  -3   3  21        243.08        196.78         6.61 o
  -2   3  21         61.09         51.70         4.36 o
  -1   3  21        317.27        291.72        10.01 o
   0   3  21        292.23        294.02         9.14 o
   1   3  21        281.61        292.63        17.22 o
   2   3  21         48.05         55.08         7.80 o
   3   3  21        244.88        217.33        10.78 o
   4   3  21         34.86         32.89         3.95 o
  -4   4  21        130.15        136.67         6.93 o
  -3   4  21         58.53         60.56         4.05 o
  -2   4  21          6.82          6.58         1.15 o
  -1   4  21         73.49         77.98         3.52 o
   0   4  21         13.14         10.55         2.26 o
   1   4  21         55.83         63.69         3.45 o
   2   4  21         10.71         10.90         2.07 o
   3   4  21         60.95         66.28         4.94 o
   4   4  21        135.05        129.22         8.14 o
  -3   5  21         31.98         36.15         3.03 o
  -2   5  21         37.23         37.31         3.08 o
  -1   5  21         11.01          9.82         2.04 o
   0   5  21         85.90         83.44         5.78 o
   1   5  21          9.20          9.08         1.83 o
   2   5  21         24.47         29.75         3.12 o
   3   5  21         34.79         38.84         2.53 o
  -2   6  21         80.72         81.98         4.94 o
  -1   6  21         94.83         91.20         4.86 o
   0   6  21        112.22        107.25         6.99 o
   1   6  21         95.61         99.95         6.50 o
   2   6  21         81.93         65.97         5.85 o
   0   0  22         15.14         43.86         3.79 o
   1   0  22         46.30         41.10         3.12 o
   2   0  22         13.50          9.05         1.42 o
   3   0  22        734.23        716.64        19.18 o
   4   0  22          6.19          3.87         1.83 o
   5   0  22          0.79          0.16         1.30 o
  -5   1  22         21.28         17.82         2.10 o
  -4   1  22        100.80         96.68        10.72 o
  -3   1  22        230.05        229.61         8.75 o
  -2   1  22        248.30        245.49         7.96 o
  -1   1  22        736.74        810.01        15.96 o
   0   1  22        965.82       1069.62        18.87 o
   1   1  22        804.24        915.83        80.92 o
   2   1  22        226.60        225.03         8.48 o
   3   1  22        200.10        198.59        10.54 o
   4   1  22        124.32        124.01         6.05 o
   5   1  22         18.45         13.65         2.12 o
  -5   2  22          9.92         13.40         2.84 o
  -4   2  22         39.78         37.00         4.53 o
  -3   2  22         79.19         84.25         3.88 o
  -2   2  22        333.73        311.15        12.06 o
  -1   2  22        643.46        619.58        66.94 o
   0   2  22        712.98        709.80        27.95 o
   1   2  22        556.97        593.95        47.77 o
   2   2  22        337.28        358.93        19.99 o
   3   2  22         90.16         93.25         4.71 o
   4   2  22         49.60         44.57         3.92 o
   5   2  22          6.09         10.34         1.71 o
  -4   3  22          0.98          1.19         3.33 o
  -3   3  22        143.43        139.23         5.54 o
  -2   3  22         56.39         53.48         4.46 o
  -1   3  22        372.36        331.02        10.47 o
   0   3  22       2042.36       1917.12        79.05 o
   1   3  22        428.73        402.15        20.47 o
   2   3  22         55.70         43.22         6.99 o
   3   3  22        117.06        126.05         7.11 o
   4   3  22          2.71          4.29         1.64 o
  -4   4  22        129.77        127.26         6.49 o
  -3   4  22         23.80         20.88         2.34 o
  -2   4  22          0.15          0.54         0.81 o
  -1   4  22        459.00        426.15         8.26 o
   0   4  22        367.95        356.79         6.87 o
   1   4  22        449.26        412.95         9.66 o
   2   4  22          2.33          2.84         1.18 o
   3   4  22         24.00         19.85         3.22 o
   4   4  22        132.32        129.42         8.63 o
  -3   5  22         50.58         56.14         4.42 o
  -2   5  22        159.76        151.69         7.00 o
  -1   5  22         66.10         60.43         4.88 o
   0   5  22          0.05          1.52         0.94 o
   1   5  22         49.81         55.81         5.73 o
   2   5  22        169.70        170.01         7.29 o
   3   5  22         49.21         53.40         3.52 o
  -2   6  22          8.10         10.46         1.84 o
  -1   6  22         85.05         86.65         4.62 o
   0   6  22         12.71         13.04         3.49 o
   1   6  22         89.49         96.52         5.86 o
   2   6  22         10.37         13.16         2.60 o
   1   0  23         60.97         67.86         4.18 o
   2   0  23        111.55        112.48         5.56 o
   3   0  23        101.87         90.03         6.84 o
   4   0  23         68.03         61.17         5.96 o
   5   0  23         66.66         55.70         4.48 o
  -5   1  23         19.25         13.01         1.72 o
  -4   1  23         96.44         87.25        10.40 o
  -3   1  23        124.92        123.84         6.44 o
  -2   1  23        213.32        196.66         5.69 o
  -1   1  23         72.49         75.82         4.49 o
   0   1  23         38.78         32.49         2.45 o
   1   1  23         62.54         55.63         4.90 o
   2   1  23        192.44        187.01         7.83 o
   3   1  23         94.07         87.97         5.97 o
   4   1  23        122.36        126.82         6.64 o
   5   1  23         30.09         25.42         2.76 o
  -5   2  23         75.51         75.55         6.66 o
  -4   2  23        519.08        481.88        26.08 o
  -3   2  23        119.97        119.33         4.27 o
  -2   2  23        214.25        197.70         9.77 o
  -1   2  23        244.52        210.46        16.74 o
   0   2  23        484.86        489.73        30.87 o
   1   2  23        225.17        205.76        18.36 o
   2   2  23        211.80        197.91        14.95 o
   3   2  23        175.47        167.04         7.11 o
   4   2  23        492.21        429.20        14.23 o
   5   2  23         70.23         77.50         6.99 o
  -4   3  23        150.72        131.31         7.75 o
  -3   3  23        252.82        219.01         7.89 o
  -2   3  23          4.25          4.28         1.24 o
  -1   3  23        382.82        369.26        16.44 o
   0   3  23         97.54        103.80         5.67 o
   1   3  23        353.43        341.87        19.01 o
   2   3  23         13.77         14.70         2.44 o
   3   3  23        253.82        219.63         9.31 o
   4   3  23        131.49        110.70         6.10 o
  -4   4  23        194.48        191.59         7.72 o
  -3   4  23        196.56        172.35         6.60 o
  -2   4  23        216.50        192.60         6.67 o
  -1   4  23        452.19        459.74         8.64 o
   0   4  23          7.01          6.68         1.03 o
   1   4  23        514.04        519.75        10.85 o
   2   4  23        202.86        213.32        11.41 o
   3   4  23        206.74        176.55         7.93 o
   4   4  23        222.70        208.99        12.01 o
  -3   5  23         94.17         96.56         5.63 o
  -2   5  23        168.40        155.23         6.98 o
  -1   5  23          2.97          2.02         1.25 o
   0   5  23        168.26        170.47         8.06 o
   1   5  23          5.42          7.45         1.66 o
   2   5  23        160.31        161.49         6.96 o
   3   5  23        107.74        104.15         8.31 o
  -2   6  23         57.34         65.79         4.08 o
  -1   6  23        198.95        194.74         6.67 o
   0   6  23          5.14          5.86         1.48 o
   1   6  23        203.07        202.58         9.59 o
   0   0  24        241.57        325.61        10.96 o
   1   0  24       1187.11       1245.11        48.42 o
   2   0  24        199.14        213.00         7.90 o
   3   0  24       1986.15       1725.48        87.50 o
   4   0  24         36.98         23.97         3.74 o
   5   0  24        250.07        215.06         9.99 o
  -5   1  24         41.60         41.83         2.93 o
  -4   1  24         42.72         33.63         6.82 o
  -3   1  24         58.81         56.55         3.13 o
  -2   1  24       1133.28       1082.64        15.88 o
  -1   1  24         25.24         16.83         2.12 o
   0   1  24        389.26        499.87        11.39 o
   1   1  24         51.40         44.31         4.42 o
   2   1  24       1061.90       1085.90        21.68 o
   3   1  24         62.21         58.91         3.60 o
   4   1  24         34.83         39.59         3.25 o
   5   1  24         42.01         35.58         4.39 o
  -5   2  24         33.44         35.58         4.22 o
  -4   2  24         85.31         87.91         7.47 o
  -3   2  24        103.39        101.50         4.28 o
  -2   2  24        119.81        104.37         6.00 o
  -1   2  24         26.90         16.08         2.70 o
   0   2  24        930.93        977.08        74.66 o
   1   2  24         44.98         44.56         4.51 o
   2   2  24        156.85        171.58        13.97 o
   3   2  24         87.78         95.17         5.36 o
   4   2  24         89.88         89.91         5.34 o
   5   2  24         29.36         37.21         4.55 o
  -4   3  24        171.54        177.17         8.73 o
  -3   3  24        269.95        278.04         8.68 o
  -2   3  24        292.71        266.95         8.81 o
  -1   3  24        561.71        516.53        20.80 o
   0   3  24       1032.90       1050.30        18.06 o
   1   3  24        590.46        561.87        25.02 o
   2   3  24        325.80        309.67        13.89 o
   3   3  24        290.32        291.85        12.53 o
   4   3  24        164.69        178.49         8.84 o
  -4   4  24         11.80          9.37         1.66 o
  -3   4  24         99.97         97.91         6.11 o
  -2   4  24        287.03        289.35        10.66 o
  -1   4  24        368.33        335.60         8.69 o
   0   4  24       1237.14       1124.13        13.27 o
   1   4  24        398.50        370.09        11.14 o
   2   4  24        300.93        309.86        13.71 o
   3   4  24         99.79         91.39         5.59 o
   4   4  24          8.98          6.81         1.06 o
  -3   5  24          4.42          2.42         1.02 o
  -2   5  24         29.41         29.57         3.06 o
  -1   5  24        154.00        150.91         7.50 o
   0   5  24         22.48         27.62         3.25 o
   1   5  24        123.45        128.50         6.58 o
   2   5  24         28.02         29.60         3.56 o
   3   5  24          3.82          3.01         0.79 o
  -1   6  24         95.20        101.55         4.67 o
   0   6  24         32.12         39.90         6.66 o
   1   6  24        104.29        104.90         6.82 o
   1   0  25        959.71        978.33        39.48 o
   2   0  25        500.74        459.86        20.07 o
   3   0  25          3.27          6.13         1.30 o
   4   0  25         37.71         32.94         4.42 o
   5   0  25         14.90         15.71         1.91 o
  -5   1  25         32.80         30.20         2.87 o
  -4   1  25        177.47        157.12        13.81 o
  -3   1  25        321.57        288.67         8.34 o
  -2   1  25        164.14        165.07         7.51 o
  -1   1  25         34.28         44.10         3.56 o
   0   1  25       2125.82       2218.35        26.88 o
   1   1  25         57.81         70.52        12.19 o
   2   1  25        207.82        233.79         8.98 o
   3   1  25        269.57        239.77         6.82 o
   4   1  25        152.24        146.93         6.20 o
   5   1  25         32.69         34.61         4.22 o
  -4   2  25        130.84        112.92         7.58 o
  -3   2  25        174.94        179.00         6.32 o
  -2   2  25         67.00         67.66         4.84 o
  -1   2  25         21.74         16.17         2.76 o
   0   2  25        328.54        350.67        12.81 o
   1   2  25         24.79         22.34         3.16 o
   2   2  25         84.98         83.03         9.75 o
   3   2  25        162.12        161.39         6.96 o
   4   2  25        119.57        109.68         5.78 o
   5   2  25         17.99         17.87         2.76 o
  -4   3  25        215.33        209.41         9.25 o
  -3   3  25         62.90         55.53         3.91 o
  -2   3  25        632.34        549.98        16.45 o
  -1   3  25         18.22         14.75         3.15 o
   0   3  25        349.73        355.91        10.63 o
   1   3  25         32.06         30.38         5.85 o
   2   3  25        664.56        540.23        18.03 o
   3   3  25         64.19         67.49         5.09 o
   4   3  25        237.49        231.49        10.25 o
  -4   4  25          2.89          2.92         1.14 o
  -3   4  25         93.80         94.56         4.66 o
  -2   4  25         28.37         26.70         3.24 o
  -1   4  25        201.21        182.65         6.41 o
   0   4  25          6.02         10.76         1.37 o
   1   4  25        187.91        182.99         7.18 o
   2   4  25         23.11         22.94         3.84 o
   3   4  25         94.39         95.97         4.77 o
   4   4  25          8.38          8.51         1.03 o
  -3   5  25         22.46         25.27         2.70 o
  -2   5  25        128.30        117.64         5.83 o
  -1   5  25         43.63         39.87         3.75 o
   0   5  25         56.06         64.87         4.81 o
   1   5  25         33.24         31.61         2.71 o
   2   5  25        129.54        118.25         7.08 o
   3   5  25         29.02         27.74         2.12 o
  -1   6  25        188.49        195.40         6.21 o
   0   6  25          8.04          3.93         1.00 o
   1   6  25        193.83        199.04         9.91 o
   0   0  26        184.29        161.56        13.32 o
   1   0  26        443.29        490.81        13.01 o
   2   0  26        646.38        561.08        15.20 o
   3   0  26       1222.85       1083.78        21.95 o
   4   0  26        187.36        172.93         9.88 o
   5   0  26        131.95        117.33         5.80 o
  -5   1  26         27.32         31.08         2.80 o
  -4   1  26          5.86          2.74         1.79 o
  -3   1  26         53.79         53.97         3.46 o
  -2   1  26        106.60        100.44         5.93 o
  -1   1  26        429.93        413.02        11.04 o
   0   1  26        296.74        258.40         9.78 o
   1   1  26        481.48        528.99        15.68 o
   2   1  26        126.23        122.94         9.33 o
   3   1  26         56.73         62.36         3.47 o
   4   1  26          9.21          7.47         1.38 o
   5   1  26         36.05         42.90         4.55 o
  -4   2  26        215.56        184.37         9.42 o
  -3   2  26        219.02        204.59         7.76 o
  -2   2  26        424.00        334.04        21.37 o
  -1   2  26        381.36        372.90        13.43 o
   0   2  26        938.72        855.34       110.81 o
   1   2  26        377.66        398.50        14.02 o
   2   2  26        368.37        332.44        19.50 o
   3   2  26        234.04        223.82         7.30 o
   4   2  26        212.19        192.85         7.53 o
  -4   3  26        367.77        337.00        11.26 o
  -3   3  26        278.05        287.10         8.73 o
  -2   3  26        503.74        460.37         9.43 o
  -1   3  26         25.85         24.54         3.03 o
   0   3  26        386.88        355.19        10.78 o
   1   3  26         23.20         16.41         4.06 o
   2   3  26        442.09        379.70        12.29 o
   3   3  26        247.68        252.03         8.36 o
   4   3  26        378.66        341.39        12.02 o
  -4   4  26         24.65         27.30         3.41 o
  -3   4  26         39.70         47.75         3.22 o
  -2   4  26         99.86         95.01         5.17 o
  -1   4  26        113.58        109.86         4.97 o
   0   4  26        309.81        291.79         8.11 o
   1   4  26        132.56        128.62         6.07 o
   2   4  26         71.51         68.59        11.46 o
   3   4  26         37.86         41.78         3.08 o
   4   4  26         32.01         30.27         2.55 o
  -3   5  26          2.70          2.22         0.62 o
  -2   5  26         21.17         23.81         2.59 o
  -1   5  26        201.43        196.67         8.25 o
   0   5  26          8.21          9.21         1.77 o
   1   5  26        215.09        206.71        12.02 o
   2   5  26         24.54         27.32         3.57 o
   3   5  26          1.65          3.09         1.30 o
  -1   6  26         14.54         10.78         1.42 o
   0   6  26         85.17         85.62         5.28 o
   1   0  27       1761.32       1953.42        37.94 o
   2   0  27        323.95        334.75        10.65 o
   3   0  27          5.16          7.28         1.17 o
   4   0  27        380.23        333.85        13.67 o
   5   0  27         98.87         84.72         4.65 o
  -5   1  27        101.34        105.34         4.74 o
  -4   1  27         50.59         44.22         3.96 o
  -3   1  27        327.89        322.12         9.67 o
  -2   1  27        341.23        312.52        10.58 o
  -1   1  27        560.37        539.76        18.80 o
   0   1  27         97.28        100.76         6.45 o
   1   1  27        605.78        615.80        18.36 o
   2   1  27        312.98        300.82        10.30 o
   3   1  27        384.33        402.93         8.84 o
   4   1  27         56.91         52.84         4.06 o
   5   1  27         94.89        111.79         6.99 o
  -4   2  27         74.47         69.28         5.28 o
  -3   2  27          6.74          4.80         1.10 o
  -2   2  27        371.79        312.45        10.72 o
  -1   2  27         63.81         54.65         5.15 o
   0   2  27        324.93        326.86        12.81 o
   1   2  27         53.71         48.59         4.94 o
   2   2  27        313.44        330.33        19.34 o
   3   2  27         11.13         10.92         1.60 o
   4   2  27         86.07         76.59         4.69 o
  -4   3  27        123.76        123.91         6.48 o
  -3   3  27        192.65        186.62         6.94 o
  -2   3  27        390.98        357.80        10.95 o
  -1   3  27        161.38        158.64         6.63 o
   0   3  27          0.34          1.08         1.25 o
   1   3  27        164.35        150.58         7.53 o
   2   3  27        320.69        304.23        33.55 o
   3   3  27        195.85        193.52         6.49 o
   4   3  27        133.57        128.65         5.52 o
  -3   4  27         95.26         87.81         4.29 o
  -2   4  27        104.74        115.23         5.62 o
  -1   4  27        228.08        226.78         6.50 o
   0   4  27          3.18          2.46         1.25 o
   1   4  27        223.45        226.76         8.00 o
   2   4  27        107.61        117.68         8.31 o
   3   4  27         91.46         82.41         4.21 o
  -3   5  27        140.93        127.87         7.80 o
  -2   5  27         24.23         19.77         2.93 o
  -1   5  27         84.66         86.08         5.39 o
   0   5  27         10.88          9.48         2.17 o
   1   5  27         71.40         76.43         4.84 o
   2   5  27         20.94         15.62         2.38 o
   3   5  27        140.45        138.27         8.12 o
  -1   6  27        103.17        101.72         5.00 o
   0   6  27         55.68         56.72         3.98 o
   0   0  28        685.20        743.33        56.79 o
   1   0  28         31.82         29.75         3.77 o
   2   0  28        124.21        107.38         6.07 o
   3   0  28          2.49          3.24         0.68 o
   4   0  28          7.58          5.19         1.78 o
   5   0  28         10.75          7.31         1.95 o
  -4   1  28         21.27         18.73         2.51 o
  -3   1  28        105.22        100.93         5.53 o
  -2   1  28        177.43        169.77         9.85 o
  -1   1  28        633.81        647.60        14.12 o
   0   1  28         18.86         26.94         2.46 o
   1   1  28        550.32        548.61        43.30 o
   2   1  28        148.83        142.97         9.75 o
   3   1  28        111.44        109.15         5.79 o
   4   1  28         24.57         20.37         2.52 o
  -4   2  28         96.91        109.16         9.26 o
  -3   2  28          6.99          9.19         1.64 o
  -2   2  28        276.06        260.11         6.79 o
  -1   2  28        363.97        343.78        13.31 o
   0   2  28          1.53          1.58         1.46 o
   1   2  28        370.78        370.93        15.92 o
   2   2  28        309.92        307.62         9.10 o
   3   2  28          3.77          5.30         0.95 o
   4   2  28         78.41         78.51         4.59 o
  -4   3  28        124.78        128.94         6.37 o
  -3   3  28        106.75        110.96         6.06 o
  -2   3  28         39.63         38.52         2.98 o
  -1   3  28         83.05         77.33         3.72 o
   0   3  28        798.64        763.00        20.22 o
   1   3  28         72.75         66.50         5.03 o
   2   3  28         52.36         54.09         4.56 o
   3   3  28        112.67        117.70         5.65 o
   4   3  28        144.67        148.32         5.86 o
  -3   4  28        157.03        151.20         6.19 o
  -2   4  28        123.10        114.92         6.39 o
  -1   4  28        159.03        149.50         5.20 o
   0   4  28        246.59        236.79         7.34 o
   1   4  28        185.67        185.18         7.21 o
   2   4  28        139.61        133.97         8.73 o
   3   4  28        148.43        150.62         5.48 o
  -2   5  28         17.47         16.36         2.53 o
  -1   5  28        120.38        132.46         5.60 o
   0   5  28         77.87         77.82         6.28 o
   1   5  28        109.60        121.53         5.96 o
   2   5  28         18.16         19.43         2.70 o
   0   6  28         76.86         90.18         7.31 o
   1   0  29       1074.26       1081.31        22.18 o
   2   0  29        255.08        244.84         9.19 o
   3   0  29        218.68        210.31         7.15 o
   4   0  29        162.98        148.93         6.94 o
   5   0  29          7.14          8.29         1.79 o
  -4   1  29         35.85         33.26         3.19 o
  -3   1  29        305.09        287.86        11.37 o
  -2   1  29        898.93        929.05        33.96 o
  -1   1  29          0.91          4.04         1.28 o
   0   1  29          7.65         17.63         2.00 o
   1   1  29          4.80          5.91         1.99 o
   2   1  29        919.35        922.19        72.55 o
   3   1  29        354.55        344.43        11.86 o
   4   1  29         35.58         32.74         3.12 o
  -4   2  29         37.81         37.12         3.61 o
  -3   2  29         50.13         44.99         4.82 o
  -2   2  29        446.01        421.69         7.58 o
  -1   2  29        325.21        316.87        12.80 o
   0   2  29        760.31        769.03        35.67 o
   1   2  29        321.02        333.08        30.79 o
   2   2  29        510.04        487.10        11.19 o
   3   2  29         47.56         44.34         3.55 o
   4   2  29         42.97         40.18         2.73 o
  -4   3  29        373.36        381.63        10.26 o
  -3   3  29         31.45         31.52         3.24 o
  -2   3  29        102.71         93.93         4.61 o
  -1   3  29        286.99        267.89         6.99 o
   0   3  29        308.13        288.13         8.87 o
   1   3  29        273.14        262.68        10.01 o
   2   3  29        107.68        111.81         6.55 o
   3   3  29         37.66         35.91         3.10 o
   4   3  29        383.73        362.22         8.76 o
  -3   4  29         67.35         63.39         3.87 o
  -2   4  29         64.77         55.90         4.40 o
  -1   4  29         99.13         94.00         5.11 o
   0   4  29        768.82        763.37        17.24 o
   1   4  29         93.17         81.91         5.56 o
   2   4  29         56.77         48.45         5.22 o
   3   4  29         73.78         73.69         4.39 o
  -2   5  29          1.41          2.53         0.58 o
  -1   5  29        148.06        143.17         5.67 o
   0   5  29         37.40         35.78         4.18 o
   1   5  29        158.86        159.64         9.86 o
   2   5  29          1.46          1.26         0.73 o
   0   6  29         52.20         55.57         5.36 o
   0   0  30        388.93        406.08        31.52 o
   1   0  30         22.12         16.63         2.70 o
   2   0  30        543.05        584.40        77.99 o
   3   0  30         33.25         35.15         2.88 o
   4   0  30         13.72         12.78         2.40 o
  -4   1  30         20.97         23.22         3.21 o
  -3   1  30        213.98        196.24         6.80 o
  -2   1  30        416.96        409.64        33.88 o
  -1   1  30        197.42        186.94         7.75 o
   0   1  30         21.86         37.28         2.94 o
   1   1  30        238.35        222.65        10.69 o
   2   1  30        410.02        439.36        15.89 o
   3   1  30        220.88        200.45         8.95 o
   4   1  30         24.96         27.67         2.80 o
  -4   2  30         96.08         97.65         8.12 o
  -3   2  30        145.60        130.31        11.37 o
  -2   2  30         46.31         43.86         2.44 o
  -1   2  30       1045.53        997.25        23.03 o
   0   2  30        181.13        187.58        10.05 o
   1   2  30       1043.27       1059.53        42.90 o
   2   2  30         35.94         35.68         3.20 o
   3   2  30        156.62        144.32         7.30 o
   4   2  30         92.15         85.84         4.76 o
  -4   3  30         96.99         99.77         7.31 o
  -3   3  30         30.46         30.46         2.70 o
  -2   3  30        212.76        204.23         7.43 o
  -1   3  30          6.36          6.56         0.97 o
   0   3  30        512.31        468.74        11.35 o
   1   3  30          6.52          1.95         1.52 o
   2   3  30        202.51        210.82        11.13 o
   3   3  30         23.29         23.85         2.45 o
   4   3  30         80.34         87.28         5.46 o
  -3   4  30         77.57         75.16         4.11 o
  -2   4  30        117.44        119.43         6.14 o
  -1   4  30        200.81        196.10         8.74 o
   0   4  30         16.32         18.33         2.13 o
   1   4  30        197.66        177.22         8.17 o
   2   4  30        134.59        138.78         8.61 o
   3   4  30         77.19         80.40         5.30 o
  -2   5  30          5.67          6.57         1.55 o
  -1   5  30         72.87         83.53         4.15 o
   0   5  30         56.03         51.75         4.88 o
   1   5  30         99.64        115.82         5.55 o
   2   5  30          4.17          5.25         1.43 o
   1   0  31         46.72         54.91         4.22 o
   2   0  31        157.16        159.69         9.76 o
   3   0  31          0.05          1.13         0.70 o
   4   0  31         78.58         68.32        14.05 o
  -4   1  31         21.71         18.43         3.41 o
  -3   1  31        572.60        607.76        17.95 o
  -2   1  31        230.17        215.51         6.86 o
  -1   1  31        261.90        277.78        11.28 o
   0   1  31        103.58        112.87         6.09 o
   1   1  31        236.56        237.75        11.08 o
   2   1  31        193.09        175.69         6.22 o
   3   1  31        550.15        518.29        15.69 o
   4   1  31         23.15         20.78         2.47 o
  -4   2  31         27.88         29.25         4.39 o
  -3   2  31         18.45         23.40         4.71 o
  -2   2  31        146.34        137.35         4.31 o
  -1   2  31         29.87         29.62         4.00 o
   0   2  31        119.55        111.08         8.53 o
   1   2  31         40.40         53.41         5.39 o
   2   2  31        182.23        181.02         7.32 o
   3   2  31         15.27         20.79         2.74 o
   4   2  31         21.57         20.79         1.90 o
  -4   3  31        116.10        116.50         7.31 o
  -3   3  31         36.88         36.93         3.28 o
  -2   3  31        125.11        119.99         8.20 o
  -1   3  31          6.62          6.22         1.17 o
   0   3  31        304.77        270.20         8.66 o
   1   3  31          2.41          3.26         1.36 o
   2   3  31        116.72        112.39         6.53 o
   3   3  31         46.54         46.72         3.90 o
   4   3  31        131.88        134.69         5.40 o
  -3   4  31          6.04          4.16         1.06 o
  -2   4  31         52.71         46.29         3.70 o
  -1   4  31        134.96        140.42         7.74 o
   0   4  31        260.52        283.08         7.87 o
   1   4  31        145.63        156.48         7.50 o
   2   4  31         48.00         42.69         4.71 o
   3   4  31          5.70          5.32         1.14 o
  -2   5  31         41.35         34.50         3.21 o
  -1   5  31         73.54         90.85         4.16 o
   0   5  31         38.68         34.52         3.03 o
   1   5  31         65.10         80.11         4.50 o
   2   5  31         42.55         37.11         3.33 o
   0   0  32         38.36         34.41         4.02 o
   1   0  32        246.18        270.63         9.38 o
   2   0  32          1.42          0.91         1.20 o
   3   0  32        191.72        200.38        12.19 o
   4   0  32         32.94         41.21         7.15 o
  -4   1  32        101.19         86.85         4.69 o
  -3   1  32         23.19         29.92         3.29 o
  -2   1  32        357.20        324.07         8.48 o
  -1   1  32        250.19        237.07        13.44 o
   0   1  32        431.70        422.43        14.29 o
   1   1  32        216.48        221.18        10.84 o
   2   1  32        319.22        305.60        12.16 o
   3   1  32         15.52         14.98         3.04 o
   4   1  32        104.64         87.29         4.76 o
  -4   2  32        238.90        275.90        12.67 o
  -3   2  32        130.20        136.55         8.15 o
  -2   2  32        689.14        670.54        10.13 o
  -1   2  32        496.85        495.65         8.64 o
   0   2  32         72.36         69.38         6.20 o
   1   2  32        472.21        520.33        11.79 o
   2   2  32        684.89        644.91        15.46 o
   3   2  32        118.86        125.36         8.10 o
   4   2  32        241.57        256.33        12.62 o
  -3   3  32        235.99        220.40         9.24 o
  -2   3  32         21.54         24.67         3.67 o
  -1   3  32        434.89        412.39         8.56 o
   0   3  32        137.19        141.20         8.96 o
   1   3  32        449.62        443.99        15.91 o
   2   3  32         23.75         22.69         2.48 o
   3   3  32        250.45        271.34         9.12 o
   4   3  32         27.49         26.91         2.40 o
  -3   4  32         47.25         47.74         2.93 o
  -2   4  32         36.03         30.42         2.53 o
  -1   4  32         19.63         18.95         2.28 o
   0   4  32        129.18        124.16         4.58 o
   1   4  32         17.68         16.09         2.29 o
   2   4  32         47.91         47.23         4.77 o
   3   4  32         35.34         38.66         2.73 o
  -2   5  32         52.51         52.93         2.99 o
  -1   5  32        192.97        208.35         7.31 o
   0   5  32          0.54          1.81         1.17 o
   1   5  32        190.65        208.08         6.90 o
   2   5  32         54.75         54.65         3.84 o
   1   0  33        577.24        549.45        16.23 o
   2   0  33         32.18         31.95         2.65 o
   3   0  33        121.76        122.01         6.72 o
   4   0  33        123.09        140.06         7.21 o
  -4   1  33        100.15         94.79         4.75 o
  -3   1  33         74.29         74.18         5.13 o
  -2   1  33        119.13        125.12         5.26 o
  -1   1  33        657.93        603.75        17.45 o
   0   1  33         66.75         60.39         4.50 o
   1   1  33        714.10        720.64        19.65 o
   2   1  33         87.82         99.07         4.68 o
   3   1  33         67.84         67.14         6.91 o
   4   1  33        115.40        125.63         5.53 o
  -4   2  33        216.78        228.78        11.05 o
  -3   2  33        235.80        246.70        10.79 o
  -2   2  33         21.15         23.74         1.92 o
  -1   2  33         30.34         34.94         2.29 o
   0   2  33        435.48        447.62        15.74 o
   1   2  33         30.53         39.75         3.26 o
   2   2  33         30.62         31.44         2.93 o
   3   2  33        256.97        286.72         9.66 o
   4   2  33        214.93        235.30         6.97 o
  -3   3  33         34.09         40.72         3.90 o
  -2   3  33         21.16         20.31         3.40 o
  -1   3  33        216.38        201.14         5.94 o
   0   3  33          7.56          9.36         1.59 o
   1   3  33        253.87        274.22        15.19 o
   2   3  33         18.25         23.01         2.49 o
   3   3  33         30.98         41.54         3.46 o
  -3   4  33         96.23        114.07         5.51 o
  -2   4  33         37.72         33.65         2.58 o
  -1   4  33         12.61         10.15         1.38 o
   0   4  33         41.97         43.06         2.68 o
   1   4  33          7.66          6.67         1.54 o
   2   4  33         35.68         32.98         3.89 o
   3   4  33         93.51        102.83         4.87 o
  -2   5  33         92.94         98.87         4.94 o
  -1   5  33         19.62         23.92         2.39 o
   0   5  33        253.97        256.88         7.71 o
   1   5  33         16.03         18.44         2.01 o
   2   5  33         95.03        100.97         4.87 o
   0   0  34          5.15          2.35         1.79 o
   1   0  34       1049.50       1087.53        52.48 o
   2   0  34        103.88        103.90         4.84 o
   3   0  34         70.69         70.34         5.06 o
   4   0  34         47.10         47.59         4.00 o
  -4   1  34        100.68        112.77         4.93 o
  -3   1  34         14.33         12.75         3.01 o
  -2   1  34        283.42        270.91         8.61 o
  -1   1  34        556.34        545.46        12.19 o
   0   1  34        124.51        122.01         6.50 o
   1   1  34        510.94        470.43        33.23 o
   2   1  34        284.24        283.03         8.84 o
   3   1  34         19.37         21.65         3.47 o
   4   1  34         99.00        106.21         4.87 o
  -4   2  34        180.60        194.10         6.60 o
  -3   2  34        133.00        123.34        10.48 o
  -2   2  34         92.59         87.33         3.60 o
  -1   2  34        438.67        426.77         8.04 o
   0   2  34        177.28        173.77         6.08 o
   1   2  34        369.41        362.67         9.87 o
   2   2  34        101.19         96.08         5.10 o
   3   2  34        130.07        125.85         6.37 o
   4   2  34        174.05        189.17         5.56 o
  -3   3  34        146.85        140.39         6.77 o
  -2   3  34        118.33        110.69         7.51 o
  -1   3  34        235.73        228.08         7.18 o
   0   3  34        177.97        176.49         6.15 o
   1   3  34        236.48        255.46        16.49 o
   2   3  34        108.53        108.06         5.34 o
   3   3  34        150.84        154.76         6.37 o
  -3   4  34         87.63         95.22         6.50 o
  -2   4  34          9.49         10.00         1.59 o
  -1   4  34         28.62         32.08         2.39 o
   0   4  34         80.22         80.50         3.57 o
   1   4  34         27.17         26.98         2.85 o
   2   4  34          7.59          6.57         1.55 o
   3   4  34         90.74         97.17         6.50 o
  -1   5  34         65.68         68.68         3.81 o
   0   5  34          1.14          2.38         0.93 o
   1   5  34         67.84         67.39         3.55 o
   1   0  35         95.23        112.66         5.39 o
   2   0  35        871.70        826.88        17.22 o
   3   0  35         99.81         86.06         6.75 o
   4   0  35         31.49         30.98         2.60 o
  -4   1  35         79.76         77.08         4.71 o
  -3   1  35        105.92        108.32         9.51 o
  -2   1  35        447.44        435.43         9.70 o
  -1   1  35         54.12         50.21         2.71 o
   0   1  35        235.12        216.95         7.46 o
   1   1  35         46.33         42.13         2.90 o
   2   1  35        499.14        511.12        13.51 o
   3   1  35        122.82        144.79         9.34 o
   4   1  35         79.93         88.31         5.53 o
  -4   2  35         41.60         46.96         4.55 o
  -3   2  35         77.96         77.36         5.69 o
  -2   2  35         13.51         13.94         1.69 o
  -1   2  35         73.11         73.13         3.55 o
   0   2  35        281.35        265.89         7.52 o
   1   2  35         65.47         67.91         4.97 o
   2   2  35         22.64         23.42         3.06 o
   3   2  35         55.33         61.23         4.23 o
   4   2  35         40.10         41.76         3.22 o
  -3   3  35         38.18         35.91         4.87 o
  -2   3  35        104.28        102.55         7.01 o
  -1   3  35        163.04        160.12         6.40 o
   0   3  35         11.44         16.05         2.17 o
   1   3  35        155.18        163.42         9.48 o
   2   3  35        112.60        117.70         6.19 o
   3   3  35         44.85         50.84         3.50 o
  -2   4  35         43.37         45.37         2.87 o
  -1   4  35         45.02         49.04         2.96 o
   0   4  35         55.36         57.59         2.94 o
   1   4  35         43.91         46.21         3.81 o
   2   4  35         41.18         46.43         4.25 o
  -1   5  35          6.27          5.39         1.15 o
   0   5  35        238.68        253.60         6.94 o
   1   5  35          7.01          5.61         1.03 o
   0   0  36        715.80        656.53        17.10 o
   1   0  36        240.94        236.18         7.84 o
   2   0  36        221.79        190.42         7.22 o
   3   0  36         40.64         37.32         4.30 o
   4   0  36          1.95          1.74         1.15 o
  -4   1  36         21.94         24.80         2.06 o
  -3   1  36        125.69        142.77         6.58 o
  -2   1  36         53.70         55.71         3.46 o
  -1   1  36         64.93         66.35         4.14 o
   0   1  36         75.67         84.24         4.15 o
   1   1  36         75.99         75.28         3.57 o
   2   1  36         34.17         44.13         4.77 o
   3   1  36        125.66        139.94         8.20 o
   4   1  36         32.33         38.46         2.64 o
  -3   2  36         22.76         29.45         3.49 o
  -2   2  36         60.45         58.16         3.37 o
  -1   2  36        281.57        269.98         6.36 o
   0   2  36        471.38        439.03        10.70 o
   1   2  36        210.90        213.46         8.75 o
   2   2  36         51.08         50.03         4.12 o
   3   2  36         25.90         29.80         2.86 o
   4   2  36         28.39         33.31         3.90 o
  -3   3  36        101.92        105.45         8.12 o
  -2   3  36         59.00         56.34         4.05 o
  -1   3  36        156.31        156.54         6.20 o
   0   3  36         75.95         66.88         4.20 o
   1   3  36        130.85        124.72         8.16 o
   2   3  36         59.41         59.81         4.31 o
   3   3  36        115.03        128.97         5.22 o
  -2   4  36         37.58         35.64         2.42 o
  -1   4  36         93.73         91.45         3.91 o
   0   4  36        144.93        158.83         4.76 o
   1   4  36         88.72         90.41         4.34 o
   2   4  36         36.32         36.22         3.61 o
  -1   5  36        101.04        107.70         5.22 o
   0   5  36         98.54        101.84         4.16 o
   1   5  36        108.45        121.90         5.22 o
   1   0  37        255.43        277.38         8.47 o
   2   0  37        417.12        396.19         9.17 o
   3   0  37         55.92         55.27         5.10 o
   4   0  37         76.61         75.68         3.12 o
  -4   1  37         43.61         40.18         2.50 o
  -3   1  37        107.16         97.10         6.00 o
  -2   1  37        163.70        154.19         6.27 o
  -1   1  37        690.32        671.31        15.07 o
   0   1  37        298.10        294.41         7.78 o
   1   1  37        724.30        765.34        16.12 o
   2   1  37        196.72        181.50         7.97 o
   3   1  37        112.47        103.47         6.89 o
   4   1  37         34.79         31.41         2.25 o
  -3   2  37        196.16        197.98         8.67 o
  -2   2  37        163.48        160.99         5.56 o
  -1   2  37        126.30        115.95         4.34 o
   0   2  37        226.34        216.42         8.53 o
   1   2  37        105.13        101.75         5.96 o
   2   2  37        174.14        208.73         8.31 o
   3   2  37        210.98        199.34        20.64 o
  -2   3  37        123.33        122.34         5.93 o
  -1   3  37        401.62        380.93        11.43 o
   0   3  37         27.33         21.60         2.27 o
   1   3  37        451.31        458.57        15.22 o
   2   3  37        133.00        140.53         8.03 o
   3   3  37          7.04         10.89         1.72 o
  -2   4  37         77.62         76.65         3.41 o
  -1   4  37         36.46         40.20         2.53 o
   0   4  37          0.00         -0.13         0.42 o
   1   4  37         31.51         34.14         2.58 o
   2   4  37         75.02         81.65         5.15 o
   0   5  37         47.68         55.24         5.52 o
   0   0  38        547.91        527.84        11.33 o
   1   0  38         63.24         66.45         4.72 o
   2   0  38          0.95          2.21         1.08 o
   3   0  38         80.91         89.96         6.31 o
   4   0  38         17.09         19.29         2.55 o
  -4   1  38         69.32         69.68         3.68 o
  -3   1  38        191.81        200.78         7.34 o
  -2   1  38        153.06        158.82         6.29 o
  -1   1  38        128.52        117.89         7.70 o
   0   1  38        157.56        141.76         6.82 o
   1   1  38        142.05        145.14         4.90 o
   2   1  38        157.98        166.89         7.53 o
   3   1  38        209.12        229.51         9.93 o
   4   1  38         79.27         82.05         3.37 o
  -3   2  38        153.85        154.70         7.64 o
  -2   2  38         59.80         56.74         3.22 o
  -1   2  38        103.31         91.03         4.24 o
   0   2  38         91.70         82.38         5.18 o
   1   2  38        119.03        113.84         7.52 o
   2   2  38         65.07         69.36         4.65 o
   3   2  38        153.85        163.09         7.63 o
  -2   3  38         27.75         22.70         2.42 o
  -1   3  38         69.65         71.34         4.74 o
   0   3  38         46.62         48.81         3.94 o
   1   3  38         68.80         74.99         4.97 o
   2   3  38         28.47         27.95         3.45 o
   3   3  38         91.48        103.01         7.15 o
  -2   4  38         44.53         50.73         2.57 o
  -1   4  38         40.89         40.87         2.42 o
   0   4  38         42.41         47.95         2.65 o
   1   4  38         49.10         52.89         4.61 o
   2   4  38         49.54         61.55         3.44 o
   1   0  39         28.00         29.40         3.14 o
   2   0  39        191.46        166.63         8.10 o
   3   0  39          0.24          1.21         0.93 o
   4   0  39        239.77        213.66         7.31 o
  -3   1  39         72.91         84.80         4.68 o
  -2   1  39         78.51         72.12         4.12 o
  -1   1  39        121.45        114.04         9.02 o
   0   1  39         81.01         80.13         6.26 o
   1   1  39        109.86        109.47         4.53 o
   2   1  39         65.24         66.68         4.65 o
   3   1  39         79.90         84.74         5.86 o
  -3   2  39        172.33        195.28         7.81 o
  -2   2  39        352.73        360.82        10.05 o
  -1   2  39         24.82         25.55         2.42 o
   0   2  39          3.11          5.45         1.89 o
   1   2  39         26.19         26.56         3.56 o
   2   2  39        365.07        342.66        12.18 o
   3   2  39        181.24        217.29         8.23 o
  -2   3  39          6.84          7.30         1.87 o
  -1   3  39        262.22        246.05         8.55 o
   0   3  39        310.06        311.14         9.84 o
   1   3  39        233.44        241.58         7.45 o
   2   3  39          6.55          7.75         1.89 o
   3   3  39         15.40         18.36         2.76 o
  -2   4  39         51.48         48.27         3.31 o
  -1   4  39          0.82          1.98         0.66 o
   0   4  39          2.43          5.97         1.07 o
   1   4  39          2.30          3.54         1.06 o
   2   4  39         61.86         69.98         3.40 o
   0   0  40        280.26        249.06        18.28 o
   1   0  40          1.05          0.14         0.55 o
   2   0  40        120.34        112.81         6.16 o
   3   0  40         40.33         42.26         4.08 o
  -3   1  40        223.81        238.51         7.50 o
  -2   1  40          7.77          8.56         1.46 o
  -1   1  40        462.32        450.60        12.19 o
   0   1  40        164.32        145.81         8.38 o
   1   1  40        435.06        408.70        11.35 o
   2   1  40          2.05          1.99         0.60 o
   3   1  40        201.90        218.58         9.02 o
  -3   2  40         79.99         79.79         4.77 o
  -2   2  40         41.63         46.56         3.08 o
  -1   2  40        155.42        160.09         5.96 o
   0   2  40         93.38         84.90         5.25 o
   1   2  40        149.29        150.44         6.91 o
   2   2  40         41.63         46.83         4.35 o
   3   2  40         76.35         65.28         4.28 o
  -2   3  40         40.55         37.20         2.83 o
  -1   3  40          4.36          6.32         1.74 o
   0   3  40        184.16        179.20         9.34 o
   1   3  40          9.84         12.38         1.97 o
   2   3  40         39.72         33.42         3.42 o
  -2   4  40        145.49        152.73         7.96 o
  -1   4  40         25.01         26.81         1.96 o
   0   4  40        113.75        125.49         4.52 o
   1   4  40         31.81         37.70         2.77 o
   2   4  40        145.22        148.42         4.55 o
   1   0  41         81.54         81.67         5.10 o
   2   0  41         50.31         47.25         3.88 o
   3   0  41         30.50         35.64         2.91 o
  -3   1  41          4.03          5.43         1.13 o
  -2   1  41        105.20        102.53         4.75 o
  -1   1  41         95.39         99.27         5.65 o
   0   1  41        159.25        142.18         8.27 o
   1   1  41         80.08         89.80         5.89 o
   2   1  41         88.58         96.64         5.25 o
   3   1  41          4.61          6.44         1.60 o
  -3   2  41         82.43         91.00         4.77 o
  -2   2  41        182.81        185.34         7.90 o
  -1   2  41         98.27        101.34         4.65 o
   0   2  41        189.32        183.66         7.59 o
   1   2  41         82.91         89.65         5.19 o
   2   2  41        187.17        191.14         9.75 o
   3   2  41        108.35        115.81         6.58 o
  -2   3  41         18.60         20.86         2.03 o
  -1   3  41        262.20        275.57         7.23 o
   0   3  41          0.19          0.58         0.81 o
   1   3  41        243.48        251.93         8.22 o
   2   3  41         15.62         16.13         1.81 o
  -1   4  41         10.01         10.02         1.16 o
   0   4  41         42.34         47.85         2.63 o
   1   4  41         11.30         13.03         1.55 o
   0   0  42       1764.41       1733.73       117.72 o
   1   0  42         16.01         17.95         2.58 o
   2   0  42         23.90         27.89         2.43 o
   3   0  42        121.85        132.90         7.77 o
  -3   1  42         51.95         48.26         3.03 o
  -2   1  42        107.15        112.97         4.81 o
  -1   1  42         48.26         49.47         3.93 o
   0   1  42          0.92          3.45         1.60 o
   1   1  42         46.22         44.89         3.62 o
   2   1  42         93.90        102.55         5.31 o
   3   1  42         44.22         44.17         3.67 o
  -3   2  42         16.21         16.25         2.76 o
  -2   2  42         88.68         96.76         4.08 o
  -1   2  42          4.87          5.12         1.09 o
   0   2  42          0.81          2.62         1.02 o
   1   2  42          1.99          1.96         0.83 o
   2   2  42         81.42         92.95         5.74 o
   3   2  42         18.05         13.49         2.60 o
  -2   3  42         27.30         29.62         1.96 o
  -1   3  42         37.64         36.50         2.54 o
   0   3  42         92.90         99.97         5.11 o
   1   3  42         49.14         46.28         4.67 o
   2   3  42         22.55         26.36         2.18 o
  -1   4  42         29.05         30.52         2.73 o
   0   4  42        149.03        160.53         4.54 o
   1   4  42         33.05         39.12         2.45 o
   1   0  43        617.83        576.65        16.16 o
   2   0  43         51.09         56.37         3.36 o
   3   0  43          6.65          6.75         1.18 o
  -3   1  43        174.63        177.73         5.46 o
  -2   1  43         27.57         33.13         2.55 o
  -1   1  43         80.94         73.53         4.69 o
   0   1  43        509.94        511.21        24.21 o
   1   1  43         60.55         57.96         5.33 o
   2   1  43         33.40         41.18         3.28 o
   3   1  43        177.32        175.32         5.38 o
  -3   2  43        101.20         84.65         5.69 o
  -2   2  43         34.53         40.39         2.77 o
  -1   2  43          3.64          4.50         1.27 o
   0   2  43        311.79        309.90         9.38 o
   1   2  43          5.71          6.37         1.29 o
   2   2  43         37.03         44.83         3.85 o
  -2   3  43         31.92         32.81         1.95 o
  -1   3  43        117.42        124.50         4.40 o
   0   3  43         65.67         73.52         4.18 o
   1   3  43        119.00        132.49         5.44 o
   2   3  43         42.24         46.90         2.72 o
   0   4  43         36.08         42.62         2.59 o
   0   0  44        466.04        451.91        51.26 o
   1   0  44          3.21          5.60         1.43 o
   2   0  44         48.29         55.01         3.75 o
   3   0  44         98.75        102.23         4.06 o
  -3   1  44         39.22         40.53         2.46 o
  -2   1  44          6.41          5.68         1.00 o
  -1   1  44        170.67        156.20         9.60 o
   0   1  44        133.94        137.47         7.64 o
   1   1  44        182.50        182.28         6.91 o
   2   1  44          4.96          4.15         0.95 o
   3   1  44         47.82         48.94         3.33 o
  -2   2  44         60.53         65.03         3.35 o
  -1   2  44        139.99        145.74         6.00 o
   0   2  44         95.93         97.90         5.10 o
   1   2  44        163.63        188.17        10.24 o
   2   2  44         50.64         50.37         3.79 o
  -2   3  44          1.13          1.40         0.73 o
  -1   3  44         32.86         38.16         2.75 o
   0   3  44          1.09          2.03         0.76 o
   1   3  44         36.84         40.26         2.81 o
   2   3  44          2.91          4.55         1.46 o
   1   0  45         28.10         29.08         2.84 o
   2   0  45        112.66        113.34         5.19 o
   3   0  45        110.13         99.84         4.65 o
  -2   1  45         17.54         17.77         1.69 o
  -1   1  45        111.32        106.64         5.35 o
   0   1  45          0.14          1.29         0.97 o
   1   1  45        111.50        115.54         5.25 o
   2   1  45         15.69         16.79         1.85 o
  -2   2  45        100.02        110.85         6.09 o
  -1   2  45        107.76        111.04         4.38 o
   0   2  45        338.82        343.31         8.61 o
   1   2  45        105.07        104.24         4.78 o
   2   2  45         99.46        108.12         5.11 o
  -1   3  45         72.11         76.37         3.24 o
   0   3  45          9.14         10.32         1.21 o
   1   3  45         78.06         83.42         3.31 o
   0   0  46         21.66         19.50         3.57 o
   1   0  46        310.64        324.17         9.00 o
   2   0  46         55.59         66.60         3.78 o
  -2   1  46         26.06         26.56         1.93 o
  -1   1  46         50.27         57.85         3.78 o
   0   1  46        116.10        115.61         5.31 o
   1   1  46         62.33         69.22         3.97 o
   2   1  46         32.81         32.89         2.47 o
  -2   2  46         37.92         39.84         3.66 o
  -1   2  46         46.04         50.88         2.82 o
   0   2  46         61.74         60.63         3.14 o
   1   2  46         45.44         50.34         3.09 o
   2   2  46         44.61         43.87         4.22 o
  -1   3  46         85.42         94.17         3.34 o
   0   3  46          2.35          3.51         0.70 o
   1   3  46         78.47         89.24         3.63 o
   1   0  47         21.98         26.30         2.50 o
   2   0  47         22.47         26.26         2.28 o
  -2   1  47          4.02          4.09         0.90 o
  -1   1  47        144.79        157.38         5.94 o
   0   1  47         71.56         81.83         4.28 o
   1   1  47        161.28        151.00         7.15 o
   2   1  47          7.27          7.83         1.36 o
  -2   2  47         56.23         52.73         3.22 o
  -1   2  47         97.05         92.48         3.58 o
   0   2  47        111.86        117.10         4.13 o
   1   2  47         97.75         95.91         5.04 o
  -1   3  47          1.17          0.32         0.49 o
   0   3  47          0.05          0.54         0.35 o
   0   0  48          8.28          8.94         2.60 o
   1   0  48          6.30         10.41         1.56 o
   2   0  48          6.04          7.24         1.12 o
  -2   1  48          5.80          7.35         1.08 o
  -1   1  48         39.66         49.37         3.15 o
   0   1  48        301.12        337.71         7.19 o
   1   1  48         25.23         30.85         3.09 o
   2   1  48          3.57          3.41         1.14 o
  -1   2  48          4.34          4.98         0.82 o
   0   2  48          1.13          1.57         0.61 o
   1   2  48          6.18          5.74         1.20 o
   1   0  49        173.03        178.15         5.65 o
   2   0  49         67.24         75.74         4.47 o
  -2   1  49         94.05         85.95         5.85 o
  -1   1  49         41.90         39.46         2.26 o
   0   1  49          4.58          7.18         1.03 o
   1   1  49         31.55         32.03         2.70 o
  -1   2  49         54.16         60.45         3.68 o
   0   2  49         53.53         53.99         2.42 o
   1   2  49         51.21         49.23         4.39 o
   0   0  50        192.60        198.72        10.56 o
   1   0  50         33.51         36.43         2.37 o
  -1   1  50        145.39        163.83         7.61 o
   0   1  50          3.06          3.67         0.72 o
   1   1  50        150.71        182.47         8.45 o
   0   2  50         45.96         46.87         3.04 o
   1   0  51        338.60        352.75         9.26 o
  -1   1  51         92.68        101.06         6.17 o
   0   1  51        274.55        268.84         7.44 o
   1   1  51         95.29        110.49         6.66 o
   0   0  52         20.63         23.07         2.92 o
                                                
